# Supplementary material for: Selenium substitution for dielectric constant improvement and hole-transfer acceleration in non-fullerene organic solar cells
Source: Nat Commun. 2024 Mar 7;15:2103. doi: 10.1038/s41467-024-46352-2 (PMC10920633; doi:10.1038/s41467-024-46352-2)
Supplement: Supplementary file 4 — Source Data [file 41467_2024_46352_MOESM4_ESM.xlsx]

## Sheet: Fig. 1a-b
Atomic coordinates of the optimized geometry
Fig. 1a L8-BO						Fig. 1b T9SBO-F
C -0.85536784 -4.05099890 0.39038468						C -0.55069840 3.94862544 -2.03349354
C -1.48745204 -2.77024923 0.29864026						C -1.32829881 2.79428875 -1.71127467
C -0.73656455 -1.57071639 0.46603183						C -0.74305010 1.57411436 -1.22583424
C 0.69857440 -1.63427349 0.51100209						C 0.70516067 1.49292810 -1.14156043
C 1.32197928 -2.89759541 0.68102065						C 1.47182308 2.67790960 -1.41824790
C 0.56367065 -4.11236844 0.66227108						C 0.87278753 3.90023676 -1.85118176
N 1.68504832 -0.64342144 0.36516060						N 1.61833524 0.48241244 -0.80666253
C 2.92185718 -1.29413483 0.46545514						C 2.89214208 1.02394735 -0.86033932
C 2.70728358 -2.66191514 0.68355759						C 2.82543147 2.36624597 -1.22688932
C -2.83051678 -2.38174270 0.13451203						C -2.71956771 2.62194005 -1.73522029
C -2.88938221 -0.98726240 0.25224180						C -2.98555898 1.34096379 -1.25754670
N -1.61390035 -0.48528594 0.48723861						N -1.80040604 0.69117953 -0.95181074
C 4.30512790 -0.98651240 0.39463611						C 4.20394319 0.55892733 -0.64990322
C 5.10178055 -2.13700898 0.56434032						C 5.14010826 1.58845427 -0.85623401
S 4.15843490 -3.60986864 0.82312006						S 4.38858282 3.13616466 -1.31522366
S 5.29260991 0.41642226 0.13522093						Se 5.03029640 -1.05487732 -0.20400764
C 6.77995507 -0.54682230 0.34171233						C 6.69692817 -0.10265749 -0.34076827
C 6.48828718 -1.92302980 0.52649011						C 6.49185351 1.25686644 -0.69729885
S -4.37661768 -3.12607581 -0.18194229						S -4.15790957 3.51670238 -2.15085906
C -5.12003563 -1.51630892 -0.16377813						C -5.13567249 2.11777139 -1.64343937
C -4.19662841 -0.48242276 0.07950027						C -4.35870960 1.03893834 -1.18678161
C -6.43675494 -1.08813841 -0.37371170						C -6.52803103 1.94520149 -1.64217691
C -6.53233811 0.32828899 -0.29846255						C -6.93185858 0.67208350 -1.15890309
S -4.95138053 1.07630234 0.07061458						Se -5.41829390 -0.39626479 -0.63655176
N 1.03908452 -5.34546885 0.78367417						N 1.50048649 5.03287694 -2.14552397
S -0.25147429 -6.36586874 0.56418363						S 0.32304979 6.09889914 -2.63016263
N -1.44236582 -5.23855586 0.30753238						N -1.00674458 5.11800045 -2.46718863
C -1.39438942 0.77522066 1.22474827						C -1.91388235 -0.59722868 -0.25199659
C 1.48676756 0.55467906 -0.49007031						C 1.52750654 -0.97403530 -0.64328173
C -2.15887692 0.87593490 2.56528821						C -2.23069570 -0.47384076 1.25799975
C -1.84077607 -0.28105075 3.53899211						C -2.74876827 -1.82439981 1.80915096
C 2.14776085 1.87396399 -0.02835376						C 1.87644658 -1.81355847 -1.89402156
C 1.66831257 3.01340534 -0.96357002						C 1.88507916 -3.30288100 -1.47172029
C -7.74363463 1.00645814 -0.56301768						C -8.28722344 0.29183590 -1.10268268
C -8.13777875 2.33444740 -0.52944328						C -8.93972317 -0.85975333 -0.68526027
C 8.08191722 -0.01279570 0.48694999						C 7.98875360 -0.62822555 -0.15015541
C -9.45863321 2.85242190 -0.89231218						C 8.46825894 -1.88679534 0.18773906
C -9.47486567 4.30029810 -0.55381169						C -10.38077934 -1.11271560 -0.71850112
C -8.20919609 4.66150738 -0.06220862						C -10.60183710 -2.47356437 -0.15850826
C -7.32833383 3.47212989 -0.04309940						C -9.35702076 -3.02172283 0.19644398
C -10.47517932 5.27558930 -0.65087896						C -8.28948392 -2.04990748 -0.11882343
C -10.16085783 6.56851341 -0.25028396						C 7.63949027 -3.07013799 0.45656959
C -8.89034225 6.91149409 0.23386231						C 8.55785008 -4.18211550 0.77816771
C -7.89191448 5.95424197 0.33408488						C 9.88408283 -3.72061917 0.71307240
C -10.51580029 2.18108930 -1.48460859						C 9.86923290 -2.28095750 0.33576583
O -6.15833125 3.46530523 0.32627215						C -11.76431220 -3.22507340 0.04918449
C -11.76540299 2.80210384 -1.79103411						C -11.62712014 -4.49204894 0.60462344
C -10.47694910 0.80870409 -1.87677894						C -10.37711495 -5.02175978 0.95372125
F -11.08843432 7.53070243 -0.32132421						C -9.21805251 -4.28710400 0.75149844
F -8.66618108 8.17980003 0.59732014						C 8.22693200 -5.49147742 1.10217630
C -0.40627340 -0.36091970 4.08271162						C 9.27319173 -6.36179312 1.37142378
C -0.20621470 -1.54247290 5.04210999						C 10.60176672 -5.91868306 1.31418260
C 1.22163286 -1.64259614 5.58622529						C 10.93101477 -4.60805451 0.98769471
C 2.26319300 3.03779198 -2.38418989						C -11.39314807 -0.28637937 -1.17699830
C 3.71289252 3.53950313 -2.45376100						O -7.08581524 -2.23065140 0.06839189
C 4.26900539 3.55203460 -3.88058718						C -12.77343522 -0.65429165 -1.16211666
C -7.58263975 -2.03064045 -0.64612969						C -11.17808218 1.01974077 -1.71206937
C -8.54360632 -2.31317772 0.54795019						C 11.00712920 -1.51071135 0.16140765
C -9.76582505 -3.12729158 0.05835560						O 6.41019697 -3.14884006 0.43016566
C -9.46691087 -4.53811381 -0.47313349						C 10.99180163 -0.13233110 -0.21084772
C -10.73065721 -5.35875691 -0.79115581						C 12.33136245 -2.01871116 0.33225385
C -11.65579001 -4.78151733 -1.87705497						F -12.71262471 -5.24464282 0.81996239
C -11.01796764 -4.65662623 -3.26707189						F -10.32839894 -6.24927374 1.48460101
C 7.48830999 -3.04318255 0.69205242						F 9.03872694 -7.63962193 1.69233458
C 8.05365227 -3.74234797 -0.59390459						F 11.57183286 -6.79988352 1.58539410
C 6.97887386 -4.24589256 -1.58806647						C -1.76688331 -3.00575857 1.76112686
C 6.38376779 -3.22781989 -2.57510681						C -2.36956082 -4.33320977 2.25878406
C 5.36002164 -3.87180893 -3.52285907						C -2.79436851 -4.37301899 3.73692767
C 4.78840018 -2.92171520 -4.58755658						C 2.66160142 -4.24443093 -2.41157112
C 3.90698808 -1.79173481 -4.03775578						C 4.19011035 -4.13195184 -2.29609432
C 3.31379927 -0.90869665 -5.14031441						C 4.96133068 -5.01202457 -3.29489238
C -11.99900903 -4.14783084 -4.32771988						C -7.44623479 3.05379303 -2.10357811
C -7.84372353 -2.97698285 1.76124809						C -7.63756983 4.18750410 -1.06463381
C -7.27301338 -2.01339148 2.81967664						C -8.41647911 3.77907090 0.19032514
C -8.33885521 -1.30179845 3.66499843						C -8.56736305 4.93334481 1.19195195
C -7.73879969 -0.35391007 4.70788847						C -9.31899678 4.56575357 2.48193940
C 9.17756897 -2.95183385 -1.29711141						C -10.80950044 4.25232441 2.28102549
C 10.53871970 -3.02928878 -0.59124069						C -11.59001926 4.00575351 3.58252625
C 11.63064557 -2.20159333 -1.28155428						C 7.58528934 2.28370190 -0.86385721
C 13.00239667 -2.33869877 -0.61382207						C 7.94936953 3.01221384 0.45011001
C -1.93028840 2.26433220 3.20565687						C 9.02128235 4.08707543 0.23618811
C -2.53120872 3.44864211 2.43640545						C 9.38096878 4.84790285 1.51853265
C 1.90549193 2.22462648 1.45516424						C 10.46023022 5.91594722 1.30236462
C 2.93279164 3.21043872 2.02568167						C 10.82193737 6.69260855 2.57438074
N -10.48949235 -0.30560608 -2.21892235						C 11.90464884 7.75567383 2.35288451
N -12.79830634 3.27422189 -2.05150882						C 12.26572272 8.54123624 3.61965803
C 8.61992839 1.25441687 0.33080568						C -11.18890486 2.73479399 4.34426153
C 9.01456153 3.44132327 -0.50393238						C -1.04410466 0.12209327 2.04254053
C 9.99105913 1.64943329 0.65542442						C 0.94368404 -1.55444173 -3.10325717
C 7.96844447 2.40694638 -0.32982832						C 1.44426534 -0.48532702 -4.08842130
C 12.22733790 1.45568045 1.69614076						N -11.04310177 2.09133460 -2.15100737
O 6.80383816 2.50895389 -0.70068200						N -13.90767300 -0.92092936 -1.16444039
C 11.35442240 3.80976739 0.00243094						N 11.02369234 0.99245309 -0.51518062
C 10.90463264 0.97634094 1.44838260						N 13.42482193 -2.39908317 0.46377719
N 10.40262722 -1.22844090 2.71888589						C -12.04594700 2.48990555 5.59004621
C 8.88631659 4.67882023 -1.12139262						C 13.34857284 9.59901462 3.38649385
C 10.01644737 5.48102099 -1.17516080						C -1.65028446 -4.18426022 4.74230161
C 10.22012488 2.99127421 0.06095071						C -2.10728149 -4.32377065 6.19776575
C 10.61001337 -0.23954584 2.13748246						C 4.78338883 -6.53192927 -3.13408354
C 11.22937179 5.04462246 -0.62272283						C 5.28440088 -7.08813287 -1.79630220
F 9.97651242 6.68607569 -1.75568253						C 0.57999397 -0.33665069 -5.35125222
F 12.28921290 5.85706662 -0.71013064						C -0.83747897 0.19095112 -5.10069015
N 13.31360692 1.81833565 1.91069641						C -1.32213355 0.45780934 3.51994813
H -1.67316269 1.60619052 0.56968886						C -2.44016781 1.48314972 3.77867765
H -0.32774040 0.84897568 1.41576297						C -2.18659612 2.86520687 3.16600840
H 0.41060893 0.69357628 -0.58553221						H -2.72362944 -1.13771750 -0.75466329
H 1.85298429 0.30195337 -1.49143887						H -1.02657445 -1.18891051 -0.43341877
H -3.23016625 0.80740074 2.34081778						H 2.22745194 -1.22622686 0.16123740
H -2.09272415 -1.23431251 3.05684274						H 0.55006795 -1.23989840 -0.26284188
H -2.53156329 -0.19072908 4.38779090						H -3.07367316 0.22508609 1.33430482
H 3.22943261 1.77238008 -0.16252094						H -3.07305955 -1.66332977 2.84273508
H 1.89466337 3.97320701 -0.48428506						H -3.66149116 -2.08943746 1.25721610
H 0.57155938 2.96635905 -1.02587913						H 2.89729050 -1.53975020 -2.18773237
H -8.51883141 0.30898884 -0.85467208						H 2.31739390 -3.39534481 -0.46540677
H 8.78640306 -0.77397054 0.79945888						H 0.84436118 -3.64630684 -1.38837009
H -11.47474429 5.08175168 -1.01479908						H -8.93385867 1.07603486 -1.47250240
H -6.90610976 6.20778148 0.70755650						H 8.75006721 0.12535242 -0.30614781
H -0.14922683 0.56905543 4.60620222						H -12.75895598 -2.87920748 -0.19633794
H 0.31112419 -0.45583039 3.25654184						H -8.24657760 -4.68864287 1.01702217
H -0.46763766 -2.47539771 4.52505434						H 7.19603783 -5.82468208 1.14337347
H -0.91307884 -1.45104869 5.87772765						H 11.97686005 -4.33470635 0.96163350
H 1.50159928 -0.73723803 6.13668123						H -1.42525344 -3.16425397 0.72926409
H 1.94644953 -1.77353428 4.77483329						H -0.86680687 -2.76938478 2.34201213
H 1.33045646 -2.49216381 6.26762603						H -3.24064792 -4.57619689 1.63560447
H 2.19831690 2.04335706 -2.84736625						H -1.63817820 -5.13344738 2.08296160
H 1.63750959 3.69025822 -3.00745900						H -3.57184580 -3.62099138 3.92694427
H 3.75355858 4.55534833 -2.03699212						H -3.27199862 -5.34352412 3.92734124
H 4.36664450 2.92917365 -1.82105115						H 2.35686933 -5.27337956 -2.18602390
H 4.26491023 2.54628120 -4.31623380						H 2.35855975 -4.06810038 -3.45304325
H 3.67456200 4.19830345 -4.53673673						H 4.50350064 -3.09224950 -2.44752507
H 5.30137399 3.91477898 -3.89928360						H 4.49577512 -4.37342085 -1.27032049
H -7.15922773 -2.97998285 -0.99103112						H 4.66921345 -4.72908570 -4.31567159
H -8.18103688 -1.64801119 -1.48070975						H 6.03079768 -4.77558333 -3.21106829
H -8.93810547 -1.34205691 0.87491436						H -7.00818689 3.48666843 -3.01163990
H -10.28246196 -2.54510031 -0.71302949						H -8.42679944 2.67229571 -2.39791610
H -10.46587046 -3.21149455 0.90133021						H -6.65691125 4.58773998 -0.77777868
H -8.87811582 -5.09434563 0.26753968						H -8.16813289 5.00466208 -1.56883255
H -8.84027838 -4.47616465 -1.37139450						H -9.40496332 3.41228443 -0.11135277
H -11.30984314 -5.48171590 0.13443329						H -7.90826045 2.94054310 0.68592977
H -10.42246697 -6.36966077 -1.09115974						H -7.56704294 5.30155015 1.45756020
H -12.03296453 -3.79854173 -1.56616881						H -9.07946184 5.77394229 0.70229960
H -12.54022083 -5.42887708 -1.95230100						H -8.81514696 3.71352226 2.95740085
H -10.15876260 -3.97598732 -3.22310656						H -9.23084892 5.40205578 3.18913134
H -10.61954173 -5.63486281 -3.57116733						H -11.27272336 5.09243516 1.74587076
H 7.00001740 -3.81866128 1.29375919						H -10.92605305 3.37846942 1.62642562
H 8.33412600 -2.70038479 1.29670985						H -11.47556748 4.87566401 4.24558632
H 8.52420446 -4.65008654 -0.19025187						H -12.66069279 3.94700943 3.34437402
H 6.16398148 -4.72440580 -1.02941327						H 8.48914467 1.83336061 -1.28465687
H 7.44101070 -5.04970697 -2.17776297						H 7.25085874 3.02584443 -1.59898543
H 7.18675040 -2.78150169 -3.17596331						H 7.04380375 3.46275411 0.87627594
H 5.91416500 -2.40194771 -2.03264776						H 8.30453177 2.27677608 1.18273190
H 4.53452087 -4.29510331 -2.93335348						H 9.92234261 3.61393405 -0.17376418
H 5.83590058 -4.72260534 -4.02947742						H 8.67083392 4.80186907 -0.52208432
H 4.19727027 -3.50889048 -5.30345858						H 8.47745493 5.32064969 1.92963974
H 5.61545635 -2.48515329 -5.16606319						H 9.72463299 4.13393307 2.28020927
H 4.48796369 -1.16623104 -3.34852790						H 11.36399633 5.43879222 0.89852760
H 3.09464164 -2.23106752 -3.44158710						H 10.12096299 6.62243964 0.53138242
H 2.69582150 -1.49500414 -5.82979600						H 9.91815550 7.17286336 2.97619155
H 4.10263464 -0.43042435 -5.73194620						H 11.15856406 5.98723496 3.34749440
H 2.68394395 -0.11365938 -4.72621269						H 12.80982155 7.27455228 1.95555275
H -12.37431640 -3.15173619 -4.06879566						H 11.57060285 8.45774969 1.57541037
H -11.52419135 -4.07755830 -5.31182037						H 11.36172219 9.02364354 4.01588451
H -12.86362851 -4.81504879 -4.42202284						H 12.59952286 7.84027848 4.39681909
H -7.04218579 -3.63738333 1.40778740						H -11.27026137 1.87162566 3.66886176
H -8.56525687 -3.63573628 2.26256718						H -10.13343792 2.79184042 4.63861156
H -6.62971990 -1.26306395 2.34331702						H -0.19446366 -0.57200986 2.00347534
H -6.61922886 -2.58370373 3.49320845						H -0.70902225 1.03232043 1.53211694
H -9.01936207 -0.73689178 3.01475627						H 0.82678200 -2.49235346 -3.66073453
H -8.95916371 -2.05600182 4.16823935						H -0.06316924 -1.30156715 -2.74580497
H -8.51817189 0.13312793 5.30277795						H 1.52211552 0.48845236 -3.58952618
H -7.08037942 -0.89175712 5.39959759						H 2.46518783 -0.75229922 -4.39240271
H -7.14362171 0.43328227 4.23110988						H -13.10501303 2.38655356 5.32791921
H 8.88049051 -1.90369033 -1.43329204						H -11.74250512 1.57750593 6.11385416
H 9.29958857 -3.35342842 -2.31178918						H -11.96260148 3.32236019 6.29814458
H 10.85487580 -4.08155756 -0.55398900						H 13.02991071 10.33342099 2.63797565
H 10.45513250 -2.70839405 0.45463677						H 13.58312203 10.14335381 4.30707949
H 11.33179240 -1.14404407 -1.29192100						H 14.27683085 9.14244351 3.02459708
H 11.70315084 -2.50340647 -2.33546827						H -0.86134260 -4.92000831 4.53324963
H 12.96788532 -2.02161758 0.43410337						H -1.18767005 -3.19815203 4.60441428
H 13.75762648 -1.73027801 -1.12139622						H -1.27473316 -4.18437026 6.89470753
H 13.34691397 -3.37882572 -0.63050687						H -2.87520100 -3.58186920 6.44480204
H -0.85691323 2.43387335 3.35881404						H -2.53563388 -5.31484525 6.38491907
H -2.37316318 2.23632752 4.20903510						H 3.72868565 -6.80364401 -3.27010391
H -3.59839412 3.30276272 2.23926427						H 5.32398176 -7.02819196 -3.94995528
H -2.03928418 3.61692159 1.47239717						H 5.19558493 -8.17887741 -1.76443535
H -2.42277143 4.37266400 3.01304632						H 6.33924827 -6.83578025 -1.63594108
H 1.92851928 1.30893314 2.05773951						H 4.71756403 -6.68849536 -0.94874347
H 0.90021117 2.65012081 1.56893254						H 1.09417398 0.34183011 -6.04315640
H 2.94493802 4.15599039 1.47438920						H 0.52378156 -1.30636571 -5.86511085
H 3.94329313 2.79160166 1.98646064						H -1.37658347 0.32816039 -6.04341421
H 2.70701214 3.44346482 3.07088651						H -1.42937536 -0.49534417 -4.48601261
H 12.31821441 3.53438039 0.40852934						H -0.81536201 1.15933169 -4.58821423
H 7.94411861 5.00765491 -1.54534802						H -1.55143672 -0.46356386 4.06962486
						H -0.38965190 0.83918929 3.95666583
						H -3.40036504 1.09285512 3.41719746
						H -2.55604906 1.58956164 4.86441566
						H -2.15053859 2.83072625 2.07230995
						H -2.97875699 3.56788436 3.44271130
						H -1.23530877 3.28326434 3.51494734

## Sheet: Fig. 1d-f
Fig. 1d									Fig. 1e							Fig. 1f
L8-BO		T9SBO-F		L8-BO:T9SBO-F		Polystyrene			PM6:L8-BO:T9SBO-F	ratio 1:1.2:0	ratio 1:1.0:0.2	ratio 1:0.6:0.6	ratio 1:0.2:1.0	ratio 1:0:1.2		PM6:L8-BO:T9SBO-F	ratio 1:1.2:0	ratio 1:1.0:0.2	ratio 1:0.6:0.6	ratio 1:0.2:1.0	ratio 1:0:1.2	ratio 1:1.2:0	ratio 1:1.0:0.2	ratio 1:0.6:0.6	ratio 1:0.2:1.0	ratio 1:0:1.2
Frequency (Hz)	Dielectric constant	Frequency (Hz)	Dielectric constant	Frequency (Hz)	Dielectric constant	Frequency (Hz)	Dielectric constant		Voltage (V)	Current density (mA/cm2)	Current density (mA/cm2)	Current density (mA/cm2)	Current density (mA/cm2)	Current density (mA/cm2)		Wavelength (nm)	EQE (%)					Integrated Jsc (mA/cm2)
107010	3.95316	107010	5.02699	103680	4.35552	107010	2.66555		-0.1	-25.9514	-27.1261	-27.3122	-27.9096	-28.1691		300	0.86308	0.85564	1.11867	1.65348	1.40884	0	0	0	0	0
80926	3.95928	80926	5.03816	78098	4.3691	80926	2.66387		-0.09	-25.9888	-27.1576	-27.2941	-27.8766	-28.1598		310	3.13173	3.10976	3.74199	3.85122	3.03849	0.000118	0.000117	0.000142	0.000152	0.000121
61202	3.96137	61202	5.04517	58830	4.37409	61202	2.67298		-0.08	-25.9799	-27.1322	-27.2903	-27.8862	-28.177		320	10.8012	10.8127	11.4886	11.9708	10.4123	0.00273	0.00273	0.00297	0.0031	0.00264
46285	3.95692	46285	5.06209	44316	4.27367	46285	2.68536		-0.07	-25.9874	-27.1362	-27.2816	-27.881	-28.1772		330	25.1431	26.2782	26.1806	25.4497	25.4104	0.01849	0.01903	0.01948	0.01942	0.01839
35004	3.97664	35004	5.08661	33382	4.29742	35004	2.66275		-0.06	-25.9815	-27.1309	-27.2758	-27.8775	-28.1763		340	31.7451	33.2491	32.4052	30.343	33.3316	0.05169	0.05377	0.05366	0.05197	0.05268
26472	3.87529	26472	5.11323	25147	4.28317	26472	2.68147		-0.05	-25.9828	-27.123	-27.267	-27.8761	-28.1746		350	32.1263	32.9207	32.2724	31.6746	33.3775	0.09418	0.09778	0.09668	0.09322	0.09706
20020	3.9176	20020	5.05452	18943	4.31722	20020	2.70176		-0.04	-25.9903	-27.125	-27.2562	-27.875	-28.1738		360	32.9692	33.0148	33.0844	33.7473	33.7917	0.14348	0.14774	0.14619	0.14276	0.14794
15141	3.95638	15141	5.08411	14269	4.33137	15141	2.5404		-0.03	-25.992	-27.1257	-27.2486	-27.8661	-28.1648		370	34.4092	33.8458	34.2491	35.1282	34.0154	0.20694	0.21067	0.20958	0.20762	0.21172
11450	3.9812	11450	5.12653	10749	4.33682	11450	2.52092		-0.02	-25.9807	-27.1247	-27.2359	-27.8481	-28.1607		380	37.8275	36.5062	36.8998	38.2525	36.415	0.28144	0.2832	0.28294	0.28329	0.28433
8659.6	3.97126	8659.6	5.10792	8096.9	4.38497	8659.6	2.52469		-0.01	-25.977	-27.126	-27.2241	-27.836	-28.1548		390	43.3574	41.2944	42.1437	44.1258	41.451	0.36133	0.35975	0.36072	0.36436	0.36095
6549	4.02522	6549	5.19465	6099.3	4.50275	6549	2.59933		0	-25.9757	-27.1281	-27.2173	-27.8318	-28.1409		400	51.7035	49.3148	50.4676	52.5903	49.5207	0.47583	0.46889	0.47228	0.48085	0.47053
4952.8	4.05502	4952.8	5.22064	4594.5	4.4006	4952.8	2.5846		0.01	-25.9675	-27.1256	-27.2172	-27.8216	-28.1234		410	60.6862	58.4785	59.3338	61.3837	58.1916	0.68778	0.67218	0.67935	0.69579	0.67366
3745.7	4.08651	3745.7	5.30274	3461	4.478	3745.7	2.58481		0.02	-25.9589	-27.1286	-27.2164	-27.8121	-28.1125		420	68.7925	67.4	66.8375	68.3087	66.1271	0.94824	0.92542	0.93315	0.95666	0.92374
2832.7	4.12675	2832.7	5.36387	2607.1	4.61515	2832.7	2.6515		0.03	-25.9504	-27.1275	-27.2113	-27.8148	-28.1034		430	73.7924	73.5109	71.2819	71.845	70.6356	1.23818	1.2119	1.21403	1.24172	1.20186
2142.3	4.38131	2142.3	5.44481	1963.9	4.60352	2142.3	2.45327		0.04	-25.9433	-27.1281	-27.2043	-27.8194	-28.0995		440	75.8264	76.2253	73.3156	73.0888	72.5004	1.55349	1.52753	1.51876	1.54708	1.5035
1620.2	4.32321	1620.2	5.61472	1479.4	4.92001	1620.2	2.6505		0.05	-25.9365	-27.1316	-27.2019	-27.8142	-28.1015		450	76.0768	76.7759	73.6781	72.9646	72.5893	1.94452	1.92141	1.89717	1.92303	1.87698
1225.3	4.37136	1225.3	5.69877	1114.4	4.78147	1225.3	2.75484		0.06	-25.9266	-27.1375	-27.2011	-27.8064	-28.1106		460	76.17	76.8624	73.431	72.1938	72.41	2.37596	2.35679	2.31404	2.33437	2.28788
									0.07	-25.9259	-27.131	-27.2011	-27.8028	-28.1124		470	76.8538	77.3605	74.0379	72.451	73.1463	2.82318	2.80752	2.74503	2.75711	2.71328
									0.08	-25.9325	-27.1267	-27.2031	-27.8013	-28.1113		480	78.0036	78.4586	75.2335	73.6653	74.136	3.29178	3.27902	3.19673	3.19926	3.15895
									0.09	-25.9372	-27.1197	-27.2136	-27.7975	-28.1027		490	79.2483	79.6796	77.1336	76.1082	76.5287	3.76208	3.75197	3.65238	3.64713	3.60949
									0.1	-25.9315	-27.1079	-27.2124	-27.7877	-28.0936		500	80.4297	80.9546	78.8641	78.1908	78.9256	4.26206	4.25495	4.14085	4.13028	4.09626
									0.11	-25.9318	-27.0943	-27.1959	-27.773	-28.0868		510	81.9301	82.377	80.727	80.5386	81.5311	4.77192	4.76786	4.64202	4.62876	4.60018
									0.12	-25.9334	-27.0896	-27.1795	-27.7621	-28.0868		520	83.0231	83.6641	82.4975	82.529	83.5991	5.28263	5.28192	5.14734	5.13358	5.11137
									0.13	-25.934	-27.0854	-27.1743	-27.7544	-28.0795		530	84.0931	84.7524	83.6198	83.9062	84.9846	5.82411	5.82762	5.68559	5.67286	5.65761
									0.14	-25.9294	-27.0778	-27.1588	-27.7451	-28.0731		540	84.7189	85.5787	84.5006	84.9878	85.9833	6.388	6.39658	6.24716	6.23702	6.2287
									0.15	-25.9242	-27.0819	-27.1429	-27.7447	-28.0603		550	85.2369	86.0966	85.3965	85.9221	86.5725	6.95848	6.97283	6.81745	6.81071	6.80791
									0.16	-25.9225	-27.092	-27.1316	-27.7499	-28.0523		560	85.6374	86.5153	85.5037	86.1035	86.8869	7.54254	7.56283	7.40161	7.39871	7.4008
									0.17	-25.9127	-27.0921	-27.1277	-27.7489	-28.0481		570	85.7444	86.5773	85.8132	86.5339	87.1045	8.13068	8.15684	7.98952	7.99115	7.99789
									0.18	-25.9045	-27.0819	-27.1276	-27.7393	-28.0473		580	85.6528	86.4018	85.7987	86.4624	87.0737	8.72082	8.75243	8.58041	8.58681	8.59762
									0.19	-25.8967	-27.0763	-27.1302	-27.7221	-28.0524		590	85.6168	86.2236	85.5101	86.1454	87.0014	9.32312	9.35951	9.18286	9.19383	9.20979
									0.2	-25.8897	-27.0661	-27.1276	-27.703	-28.0582		600	85.1097	85.6777	84.9247	85.8181	86.5105	9.91859	9.95908	9.77731	9.79362	9.81497
									0.21	-25.8803	-27.0505	-27.1297	-27.6931	-28.0565		610	84.5074	85.1043	84.4732	85.3316	86.2787	10.5289	10.5736	10.3869	10.4095	10.4367
									0.22	-25.8712	-27.0465	-27.127	-27.686	-28.0467		620	84.2521	84.5872	84.238	85.014	85.7369	11.1379	11.1859	10.9956	11.0241	11.0574
									0.23	-25.8672	-27.0544	-27.1169	-27.6834	-28.0444		630	84.6652	84.8682	84.8248	85.5144	85.925	11.7419	11.7919	11.6002	11.6339	11.6713
									0.24	-25.8584	-27.0604	-27.1014	-27.6857	-28.0348		640	85.3811	85.4902	85.5446	85.8573	86.4195	12.3659	12.417	12.2253	12.2627	12.3037
									0.25	-25.8565	-27.058	-27.0932	-27.6868	-28.031		650	86.021	86.3106	85.9332	85.9491	86.3493	12.9987	13.0513	12.8584	12.8971	12.9415
									0.26	-25.8581	-27.0492	-27.0879	-27.6796	-28.0177		660	85.8547	86.4838	85.265	84.8686	85.0096	13.6165	13.6723	13.4738	13.5111	13.5575
									0.27	-25.8687	-27.038	-27.0834	-27.675	-28.0015		670	84.6735	85.622	83.6855	82.6962	82.4362	14.26	14.3218	14.1113	14.1434	14.1893
									0.28	-25.8688	-27.0139	-27.0736	-27.6669	-27.9818		680	83.533	84.6402	81.724	80.162	80.2704	14.9032	14.9729	14.7439	14.7661	14.8115
									0.29	-25.8751	-27.0012	-27.0645	-27.6547	-27.9755		690	83.0032	83.8191	80.5436	78.2116	77.9717	15.4906	15.5671	15.3163	15.325	15.37
									0.3	-25.8786	-26.998	-27.0626	-27.6549	-27.967		700	82.7505	83.3482	79.7905	77.2495	76.811	16.0822	16.1637	15.8885	15.8798	15.9223
									0.31	-25.872	-26.995	-27.0587	-27.6501	-27.958		710	82.746	83.1849	79.3378	76.7979	76.5147	16.6927	16.7781	16.4755	16.4481	16.488
									0.32	-25.8508	-26.9912	-27.0477	-27.6345	-27.9497		720	82.6739	83.1564	79.5365	76.9731	76.9592	17.2629	17.3514	17.0231	16.9781	17.0169
									0.33	-25.837	-26.9948	-27.0388	-27.6233	-27.9481		730	82.3926	82.978	79.6271	77.2818	77.4193	17.7877	17.8796	17.5292	17.4685	17.5077
									0.34	-25.8248	-26.9803	-27.0338	-27.6221	-27.9414		740	82.0644	82.6714	79.6872	77.7968	77.7669	18.3666	18.4627	18.09	18.0144	18.054
									0.35	-25.8044	-26.9629	-27.0251	-27.6134	-27.9259		750	81.7387	82.3218	79.6126	78.0516	78.2835	18.9753	19.0758	18.6819	18.5936	18.6339
									0.36	-25.7923	-26.9566	-27.0157	-27.6031	-27.9174		760	81.4852	82.1363	79.4593	77.8634	78.2146	19.561	19.666	19.2527	19.153	19.1954
									0.37	-25.7859	-26.9517	-27.0091	-27.5956	-27.9071		770	81.4161	82.0817	79.6363	78.0002	78.1865	19.9229	20.0308	19.6063	19.4994	19.5429
									0.38	-25.7798	-26.9497	-26.9995	-27.5842	-27.8848		780	81.5418	82.1428	79.5367	77.7447	78.0387	20.5208	20.6334	20.1903	20.0709	20.1161
									0.39	-25.7702	-26.9527	-26.9946	-27.5698	-27.8646		790	81.3042	81.9147	79.7146	78.0969	78.1371	21.113	21.23	20.7695	20.6376	20.6841
									0.4	-25.7624	-26.9539	-26.9866	-27.5556	-27.8567		800	80.3823	81.5812	79.7753	78.4011	78.3711	21.6796	21.8029	21.3283	21.1859	21.2325
									0.41	-25.7482	-26.9441	-26.9657	-27.5465	-27.8467		810	78.6656	80.6937	79.4732	78.6813	78.5728	22.2348	22.3693	21.8842	21.7343	21.7803
									0.42	-25.7469	-26.935	-26.9501	-27.5376	-27.8379		820	74.7858	78.3847	79.0918	79.0711	79.1067	22.7021	22.8536	22.3666	22.2141	22.2599
									0.43	-25.7501	-26.9189	-26.944	-27.5272	-27.8389		830	70.8426	75.9882	77.8397	79.0528	79.011	23.1436	23.3216	22.8424	22.6936	22.7394
									0.44	-25.7506	-26.9035	-26.9373	-27.5247	-27.8271		840	62.5428	70.7792	75.1061	77.6089	78.4144	23.5769	23.7987	23.3398	23.2031	23.2514
									0.45	-25.7586	-26.8917	-26.9297	-27.5152	-27.806		850	51.2893	63.2869	70.7957	75.6201	76.802	23.9634	24.2538	23.835	23.7231	23.7782
									0.46	-25.7652	-26.8901	-26.9292	-27.4996	-27.7909		860	38.7755	53.2437	64.7468	72.3473	73.7596	24.2598	24.6376	24.2817	24.2109	24.2746
									0.47	-25.7658	-26.8845	-26.9138	-27.4816	-27.7829		870	27.3999	42.1565	56.2279	66.9852	69.3899	24.4813	24.9566	24.686	24.6765	24.7528
									0.48	-25.7501	-26.8798	-26.8911	-27.4645	-27.7648		880	17.0326	29.7009	44.4759	57.3735	61.4299	24.6302	25.1975	25.0236	25.0933	25.1913
									0.49	-25.7411	-26.8762	-26.8666	-27.4396	-27.752		890	12.2286	22.3009	35.9567	49.7558	54.7954	24.7268	25.3692	25.2892	25.4471	25.5751
									0.5	-25.7253	-26.8641	-26.8507	-27.4189	-27.7453		900	7.13957	13.9637	24.5916	37.2998	43.1056	24.7831	25.4744	25.4642	25.6979	25.8567
									0.51	-25.7095	-26.8442	-26.8366	-27.4037	-27.731		910	4.25022	8.64945	16.3302	26.6604	32.4828	24.8125	25.5327	25.5698	25.863	26.0518
									0.52	-25.69	-26.8198	-26.8274	-27.3922	-27.71		920	2.33306	4.84709	9.63687	17.1738	22.171	24.8285	25.5655	25.633	25.9696	26.1848
									0.53	-25.6767	-26.8022	-26.8157	-27.3776	-27.689		930	1.2903	2.72797	5.5457	10.3966	14.2287	24.838	25.5852	25.6725	26.0412	26.2792
									0.54	-25.6645	-26.7838	-26.8041	-27.3656	-27.6598		940	0.66983	1.42896	3.00334	5.93362	8.47728	24.84	25.5896	25.6813	26.0582	26.3028
									0.55	-25.6524	-26.769	-26.7861	-27.353	-27.6247		950	0.37647	0.8027	1.67877	3.47917	5.15537	24.8413	25.5924	25.6874	26.0703	26.3203
									0.56	-25.6411	-26.7562	-26.7621	-27.3337	-27.5927		960	0.20925	0.45075	0.95664	1.98939	3.02035	24.8422	25.5941	25.691	26.0778	26.3315
									0.57	-25.6266	-26.7526	-26.732	-27.304	-27.5569		970	0.11048	0.23788	0.50217	1.05418	1.61822	24.8428	25.5955	25.6939	26.0838	26.3407
									0.58	-25.6169	-26.7445	-26.7062	-27.2679	-27.5256		980	0.05808	0.1261	0.26288	0.5672	0.88857	24.8432	25.5964	25.6958	26.0878	26.3469
									0.59	-25.6004	-26.7306	-26.6774	-27.2226	-27.49		990	0.03132	0.07021	0.14186	0.29685	0.48913	24.8435	25.597	25.6969	26.0903	26.3508
									0.6	-25.5757	-26.7135	-26.6426	-27.1714	-27.4501		1000	0.01959	0.04373	0.08362	0.18577	0.30967	24.8436	25.5973	25.6976	26.0917	26.3532
									0.61	-25.5501	-26.6907	-26.6014	-27.1214	-27.4012		1010	0.01315	0.03222	0.0553	0.1068	0.18364	24.8437	25.5975	25.698	26.0926	26.3546
									0.62	-25.5238	-26.6552	-26.5643	-27.0767	-27.3426		1020	0.01299	0.03059	0.05425	0.0829	0.11305	24.8438	25.5977	25.6983	26.0931	26.3555
									0.63	-25.4978	-26.6122	-26.5242	-27.0299	-27.2665		1030	0.01396	0.02375	0.02981	0.05307	0.07691	24.8438	25.5979	25.6985	26.0935	26.356
									0.64	-25.4728	-26.5674	-26.4723	-26.9666	-27.18		1040	0.00708	0.01928	0.00803	0.04962	0.06341	24.8439	25.598	25.6987	26.0938	26.3564
									0.65	-25.4478	-26.5223	-26.4139	-26.8784	-27.0866		1050	5e-05	0.01209	0.0159	0.03788	0.00615	24.8439	25.5981	25.6987	26.094	26.3566
									0.66	-25.4131	-26.4735	-26.3509	-26.7753	-26.9673		1060	0.00354	0.01038	0.02731	0.0194	0.04265	24.8439	25.5981	25.6988	26.0942	26.3568
									0.67	-25.3705	-26.4214	-26.2714	-26.6532	-26.8279		1070	0.00135	0.00885	0.0064	0.0282	0.03428	24.844	25.5982	25.6989	26.0943	26.357
									0.68	-25.3194	-26.3625	-26.1701	-26.5022	-26.6612		1080	0.0057	0.0139	0.01569	0.01852	0.02185	24.844	25.5983	25.699	26.0945	26.3571
									0.69	-25.2587	-26.2935	-26.0523	-26.3267	-26.4659		1090	0.00573	0.01299	0.01719	0.00709	0.01753	24.844	25.5983	25.6991	26.0945	26.3572
									0.7	-25.1943	-26.2085	-25.9106	-26.1246	-26.2224		1100	0.01726	0.01622	0.03674	0.00301	0.00305	24.8441	25.5984	25.6992	26.0946	26.3573
									0.71	-25.1257	-26.0984	-25.7388	-25.8711	-25.9188
									0.72	-25.0439	-25.9648	-25.5354	-25.5447	-25.519
									0.73	-24.9312	-25.8011	-25.2856	-25.1235	-25.0063
									0.74	-24.791	-25.5884	-24.9669	-24.5892	-24.3502
									0.75	-24.6092	-25.3275	-24.5608	-23.9052	-23.4872
									0.76	-24.3745	-25.0065	-24.0484	-23.0105	-22.3663
									0.77	-24.0804	-24.5991	-23.3862	-21.8622	-20.922
									0.78	-23.7151	-24.0742	-22.5224	-20.3908	-19.0519
									0.79	-23.2436	-23.4145	-21.4101	-18.487	-16.6339
									0.8	-22.6352	-22.572	-19.9797	-16.0335	-13.558
									0.81	-21.8382	-21.488	-18.1402	-12.9139	-9.69947
									0.82	-20.801	-20.1	-15.7944	-8.98364	-4.93333
									0.83	-19.4451	-18.3306	-12.8395	-4.10499	0.84927
									0.84	-17.6873	-16.0818	-9.15646	1.83796	7.7393
									0.85	-15.4126	-13.2459	-4.63293	8.95585	15.7831
									0.86	-12.5181	-9.72808	0.82167	17.299	25.0004
									0.87	-8.88144	-5.42382	7.29082	26.91	35.3786
									0.88	-4.39488	-0.26583	14.8081	37.7811	46.8765
									0.89	1.04624	4.8526	22.3397	48.699	58.4354
									0.9	6.3998	11.8531	31.9952	62.0466	72.049

## Sheet: Table 1
PM6:L8-BO:T9SBO-F = 1:1.2:0					PM6:L8-BO:T9SBO-F = 1:1:0.2					PM6:L8-BO:T9SBO-F = 1:0.6:0.6					PM6:L8-BO:T9SBO-F = 1:0.2:1					PM6:L8-BO:T9SBO-F = 1:0:1.2
Jsc (mA/cm2)	Voc (V)	FF (%)	PCE (%)		Jsc (mA/cm2)	Voc (V)	FF (%)	PCE (%)		Jsc (mA/cm2)	Voc (V)	FF (%)	PCE (%)		Jsc (mA/cm2)	Voc (V)	FF (%)	PCE (%)		Jsc (mA/cm2)	Voc (V)	FF (%)	PCE (%)
26.0206	0.88614	80.1731	18.4862		26.7254	0.877307	79.2732	18.5867		26.7121	0.858992	78.9877	18.1241		27.6927	0.834616	78.6091	18.1687		27.787	0.830292	79.1557	18.2623
25.7702	0.885671	80.0428	18.2689		27.0789	0.874673	79.5992	18.8532		27.0455	0.856153	78.8698	18.2623		27.6306	0.832858	78.7688	18.1266		28.0089	0.827803	79.2018	18.3636
25.6221	0.888346	80.3202	18.2819		26.918	0.878824	79.6063	18.8318		26.939	0.85683	78.7422	18.1754		27.744	0.833607	78.8313	18.2318		28.1409	0.828531	78.9274	18.4024
25.6883	0.886527	80.1237	18.2468		26.7449	0.876424	79.696	18.6806		27.0049	0.854189	79.0907	18.2441		27.8318	0.836907	78.9613	18.3922		27.7565	0.829056	78.8849	18.1527
25.9685	0.887143	80.0676	18.4458		26.8651	0.877976	79.4924	18.7498		26.8619	0.859659	78.8987	18.2194		27.5182	0.835007	78.7487	18.0948		28.0351	0.826437	79.0343	18.3116
25.9857	0.883807	79.9677	18.3656		26.9088	0.873162	79.989	18.794		26.8955	0.857185	79.0338	18.2208		27.5562	0.839748	78.4533	18.1543		28.1192	0.826484	78.9555	18.3493
25.7787	0.890229	80.678	18.5147		27.0167	0.877191	79.5595	18.8546		27.2173	0.858494	79.0706	18.4755		27.6693	0.835851	78.0915	18.0606		27.5008	0.829496	79.1594	18.0577
25.9757	0.888077	80.3781	18.5419		26.6541	0.876032	79.8169	18.6372		27.1197	0.860963	78.6785	18.3707		27.8588	0.837306	78.269	18.2573		27.8295	0.827074	78.7937	18.136
26.085	0.888683	79.7998	18.4986		27.0062	0.879509	79.6705	18.9235		27.1957	0.858407	78.6476	18.3603		27.715	0.83664	78.269	18.1486		27.6527	0.823916	78.9273	17.9824
25.9882	0.884184	79.7429	18.3236		26.8055	0.873152	80.5353	18.8495		26.8504	0.861153	78.4834	18.1472		27.7549	0.83814	78.369	18.2306		27.8974	0.826676	79.0664	18.2344
26.081	0.889282	79.5651	18.4538		27.1281	0.880519	79.5623	19.0049												27.9858	0.828653	79.0276	18.3269
25.6274	0.890758	79.4609	18.1392		26.9065	0.87673	78.934	18.6203												27.9112	0.825885	78.3741	18.0664
25.732	0.889654	79.3861	18.1735		26.7623	0.874855	79.2573	18.5566												28.1403	0.825093	78.5509	18.2383
25.9953	0.88729	79.3461	18.3015		26.5364	0.876441	80.5359	18.7307												28.048	0.824221	78.9428	18.2498
25.8112	0.888323	80.5761	18.475		26.6853	0.875671	80.1306	18.7245												27.8338	0.827508	78.8949	18.1716
25.5866	0.890753	79.7376	18.1732		26.7988	0.8758	79.8851	18.7494												27.8571	0.826297	78.8604	18.1523
25.85	0.887471	79.7031	18.2848		26.9946	0.881565	79.4659	18.9109												27.631	0.827035	79.0688	18.0687
25.5534	0.889119	79.5325	18.0698		26.6432	0.880635	79.7398	18.7093												27.9182	0.826751	78.7513	18.1769
26.3368	0.883302	79.5104	18.4967		26.451	0.874352	80.2831	18.5675												28.0395	0.827616	79.1882	18.3764
25.6647	0.885441	80.8781	18.3792		26.7348	0.874636	80.2329	18.761

## Sheet: Fig. 2a
	First column: Wavelength (nm)
First raw: Time (ps)	Others (∆T/T)	-14.2	-9.2	-8.2	-7.2	-6.2	-5.2	-4.2	-3.7	-3.2	-2.95	-2.7	-2.45	-2.2	-2.1	-2	-1.9	-1.8	-1.7	-1.6	-1.5	-1.4	-1.3	-1.2	-1.1	-1	-0.9	-0.8	-0.7	-0.6	-0.5	-0.4	-0.3	-0.2	-0.15	-0.1	-0.05	0	0.05	0.1	0.15	0.2	0.25	0.3	0.35	0.4	0.45	0.5	0.55
	1400.94	6.05113e-05	-0.00014732	7.798e-05	0.000238388	8.05391e-05	-0.000184481	-0.000212683	-0.000105485	0.000122018	0.000638295	0.000328197	0.000215768	9.88249e-05	-8.24755e-05	-0.000350251	-0.000159231	-0.000267295	-0.000237507	-0.000451232	-0.000451969	-0.000311704	0.000229948	0.000143861	0.000532327	0.00035575	7.56577e-05	0.000161391	-0.000675784	-0.000454236	-0.000450329	-0.000339278	7.98732e-05	5.0627e-05	0.000229856	0.000216449	0.000339328	-0.000152911	-0.00048635	-0.000561663	-0.000737041	-0.000966955	-0.00115	-0.000973219	-0.000864547	-0.000754548	-0.00111	-0.000811232	-0.0011
	1399.33	3.95515e-05	-0.000150253	8.12622e-05	0.000287264	6.93092e-05	-7.78708e-05	-0.000173169	-0.000187069	9.79034e-05	0.000471953	0.000303284	0.000197097	2.75169e-05	-0.000228128	-0.000351744	-0.000183275	-0.000297505	-0.000231254	-0.000342871	-0.000353978	-0.000272428	0.000146594	-0.000328144	0.000420623	0.000338608	9.21445e-05	0.000445933	-0.000579071	-0.000441733	-0.000489077	-0.000339278	-0.000256186	-6.54448e-05	0.000171955	0.000210335	0.000210727	-0.000300865	-0.000574453	-0.000593697	-0.000666425	-0.000816428	-0.00116	-0.00101	-0.000889807	-0.000819014	-0.001	-0.000920167	-0.000964191
	1397.73	0.000138604	-0.000163713	0.000138398	0.000292665	0.000188725	1.5805e-06	-0.00017498	-0.000219592	5.71018e-05	0.00030561	0.000240188	0.000161316	-0.000167425	-0.000373781	-0.000344624	-0.000216134	-0.000304012	-0.000210529	-0.000256346	-0.000310844	-0.000199214	0.000136185	-0.000311111	0.00033534	0.000428856	0.000112498	0.000481453	-0.000221966	-0.000334831	-0.000417745	-0.000339278	-0.000285905	-0.000118984	-5.97678e-05	0.000186661	-1.17388e-05	-0.000373087	-0.000608913	-0.000621977	-0.000685139	-0.000780256	-0.00121	-0.00108	-0.000991976	-0.000998234	-0.00098978	-0.0009345	-0.000895662
	1396.13	-6.89986e-05	-0.000220469	0.000189558	0.000259905	0.000124005	-3.88884e-06	-0.000253056	-0.000127539	-1.29053e-05	0.000262942	0.00015487	0.000188714	-0.000396767	-0.000464694	-0.000307903	-0.000231362	-0.000284556	-0.000197195	-0.00014045	-0.000335838	-0.000176837	3.46827e-05	6.42595e-05	0.000322901	0.000405751	0.000128075	0.000417364	4.94267e-06	-0.000187393	-0.000243292	-0.000198965	-0.000169869	-0.000170711	-0.00014906	3.33711e-05	-0.000130624	-0.000366413	-0.000574234	-0.000631779	-0.000754438	-0.00085869	-0.00127	-0.00112	-0.0012	-0.00117	-0.00118	-0.00118	-0.000977884
	1394.52	-7.93877e-05	-0.000188276	0.000165693	0.000194102	6.93092e-05	-9.0223e-05	-0.000336216	-0.000137909	-5.76616e-05	0.00032376	0.000111569	0.000188695	-0.000469358	-0.000440468	-0.000307572	-0.000246678	-0.000226427	-0.000222623	-0.000242168	-0.000299296	-0.000154599	6.65757e-05	0.000260461	0.000341523	0.000416259	0.000141757	0.000246568	0.000111517	-5.00473e-05	-9.66766e-05	-1.024e-05	-9.03882e-05	-9.33108e-05	-0.000153362	2.86985e-05	-0.000200369	-0.000340005	-0.000525363	-0.000588421	-0.000768172	-0.001	-0.00131	-0.00118	-0.00129	-0.00122	-0.00128	-0.00127	-0.00125
	1392.92	-6.82798e-05	-0.000115022	7.41456e-05	9.38071e-05	2.08345e-06	-0.000129019	-0.000484259	-0.000262454	-3.3419e-05	0.000363453	0.000156036	0.000160143	-0.000333621	-0.000376903	-0.000312941	-0.000244187	-0.000202268	-0.000245307	-0.000232528	-0.00024652	-0.000137956	9.99025e-06	0.00030646	0.000387555	0.000292524	0.000122066	0.000130001	0.000146139	6.86891e-05	-3.33388e-05	8.26374e-05	-6.26397e-05	-1.79305e-05	-6.27163e-05	9.40263e-05	-0.00019012	-0.000278101	-0.000450475	-0.000522823	-0.000722713	-0.0011	-0.0013	-0.00115	-0.00129	-0.00119	-0.00129	-0.0012	-0.00127
	1391.31	-4.62964e-05	-1.45643e-05	1.45839e-05	1.21367e-05	-4.96232e-05	-0.00012671	-0.000522675	-0.000320958	9.90019e-07	0.00039269	0.000197503	0.000113351	-0.000129078	-0.000408991	-0.000336142	-0.000219217	-0.000208276	-0.000264132	-0.000214154	-0.000171976	-0.000158517	-7.14326e-05	0.000280706	0.000434915	0.000238731	3.92293e-05	7.93176e-05	1.48883e-05	0.000184686	-4.65002e-05	0.000128863	-7.11958e-05	0.000114996	-1.82851e-05	0.000268053	-9.96541e-05	-5.5309e-05	-0.000342431	-0.000422989	-0.00065916	-0.00117	-0.00123	-0.00103	-0.00114	-0.00111	-0.00118	-0.00103	-0.00113
	1389.71	-6.05497e-06	2.83792e-05	-4.1004e-05	-6.55692e-05	-8.68924e-05	-9.41207e-05	-0.000451419	-0.000305604	-5.05791e-06	0.000399899	0.000216637	0.000111949	-0.000159759	-0.000425428	-0.000316238	-0.000172279	-0.000171509	-0.000255695	-0.000194685	-0.000200423	-0.000223014	-0.00014203	0.000171799	0.000471273	0.000332136	1.40419e-05	0.000103596	-5.4514e-06	3.77994e-05	-0.000134786	0.000120231	-7.76357e-05	6.68391e-05	4.53756e-05	0.000311498	7.7735e-05	3.92489e-05	-0.000242253	-0.000325412	-0.000596656	-0.00118	-0.00115	-0.000886937	-0.00103	-0.000998001	-0.00102	-0.000855879	-0.000993535
	1388.11	5.87986e-05	1.16826e-05	-6.11414e-05	-9.29268e-05	-8.98373e-05	-1.04237e-05	-0.000317423	-0.000218012	-2.97342e-05	0.000382497	0.000219368	0.000127365	-0.000250404	-0.00034317	-0.000281656	-0.000146283	-0.000121221	-0.000209564	-0.000187621	-0.000246602	-0.000336288	-0.000192943	0.000155309	0.000480469	0.00050008	1.32698e-05	0.000160695	5.00884e-05	2.23546e-05	-0.000274963	6.42225e-05	-9.08938e-05	-1.1559e-05	4.92193e-05	0.000338657	0.000124574	0.000101861	-0.000196728	-0.000316728	-0.000562393	-0.00105	-0.00107	-0.000763701	-0.000917438	-0.000883544	-0.000893141	-0.000734677	-0.000909426
	1386.5	0.00013813	-1.40174e-05	-6.72986e-05	-6.17875e-05	-3.19891e-05	3.88289e-05	-0.000179452	-0.000117623	-1.7227e-05	0.000303272	0.000211551	0.000116484	-0.000267214	-0.000311306	-0.000262549	-0.000153152	-7.47798e-05	-0.000153087	-0.000211401	-0.000584355	-0.000496417	-0.000206114	0.00018623	0.000367342	0.000668025	8.0824e-06	0.000184099	5.062e-05	-2.73096e-05	-0.000353529	-3.44508e-05	-0.00015129	-0.000105881	-1.46282e-05	0.000288762	0.000103928	7.3902e-05	-0.000151203	-0.000466807	-0.000571723	-0.000892034	-0.00103	-0.000688779	-0.000869641	-0.000793947	-0.000912248	-0.000787798	-0.000913152
	1384.9	0.000202613	-3.18847e-05	-4.45268e-05	-2.57548e-05	1.72569e-05	-9.15488e-05	-8.93633e-05	-3.62573e-05	3.39779e-05	0.00027302	0.000206989	0.000104617	-0.000219127	-0.00033402	-0.000337107	-0.000240106	-0.000125126	-0.000114761	-0.000268287	-0.000604519	-0.000584064	-0.000193254	0.000189317	0.000318807	0.000663265	1.69523e-05	0.000177359	4.93455e-05	-8.53501e-06	-0.000336879	-0.000150414	-0.000295561	-0.000179231	-0.00011844	0.000201773	9.53143e-05	1.62076e-05	-7.8021e-05	-0.000366889	-0.000626182	-0.000861629	-0.000999645	-0.000733745	-0.00085136	-0.000835229	-0.00103	-0.000932206	-0.000978871
	1383.29	0.000241411	-3.96533e-05	1.59627e-05	-2.85167e-05	1.44131e-05	-0.000236603	-0.000118348	-2.63482e-05	5.21484e-05	0.000290841	0.000222806	9.41839e-05	-0.000176659	-0.000461776	-0.000517567	-0.000374238	-0.000229552	-0.000124089	-0.000307143	-0.000576029	-0.000605163	-0.000174935	0.000210319	0.000340579	0.000431936	4.44249e-05	0.000174329	7.45516e-05	3.12823e-05	-0.000294029	-0.000292126	-0.000343595	-0.00022659	-0.000157202	7.97843e-05	0.000146544	-5.31581e-05	-6.01521e-05	-0.000298632	-0.000680643	-0.00084709	-0.000960833	-0.000807176	-0.00104	-0.00101	-0.00116	-0.00104	-0.00106
	1381.69	0.000234697	-2.37336e-05	9.50677e-05	-2.39325e-05	-6.56095e-06	-0.000264651	-0.000242677	-7.3046e-05	6.5662e-05	0.000280093	0.000253959	0.000101101	-9.91953e-05	-0.000477756	-0.000555684	-0.000420051	-0.00028833	-0.000162848	-0.000345559	-0.000509085	-0.000551959	-0.000215917	0.000261797	0.000598663	0.000427177	0.000105766	0.000177649	0.000104375	1.70498e-05	-0.00028839	-0.000246264	-0.000238639	-0.000244075	-0.000157783	1.88751e-05	0.000255264	9.26996e-06	-4.83912e-05	-0.000246137	-0.000725141	-0.000900642	-0.00095146	-0.000841921	-0.00101	-0.00111	-0.00131	-0.00112	-0.00114
	1380.09	0.000190326	-3.71126e-05	0.00015988	2.23469e-05	-9.97989e-06	-0.0002176	-0.000279591	-0.00010538	6.27039e-05	0.000253696	0.000282399	0.000123235	-8.07955e-05	-0.000467143	-0.000527946	-0.000401141	-0.000301152	-0.000236541	-0.000383974	-0.000432881	-0.000447714	-0.000177928	0.000296999	0.000595048	0.000476284	0.000186395	0.000194115	6.79106e-05	-1.74935e-05	-0.000276753	-0.000206049	-0.000133683	-0.000212787	-0.000110367	6.65595e-05	0.000265876	-2.16814e-05	-8.08682e-05	-0.000297951	-0.000749105	-0.001	-0.000971793	-0.00084755	-0.00101	-0.00114	-0.00138	-0.00112	-0.00113
	1378.48	0.000127547	-3.92529e-05	0.00018288	9.88717e-05	-1.02636e-05	-0.000167195	-0.000237021	-0.000125219	3.33259e-05	0.000225723	0.000295946	0.000157526	-7.86093e-05	-0.000334639	-0.00036861	-0.000357153	-0.000266593	-0.000117041	-0.000326689	-0.000341325	-0.000201868	-6.67387e-05	0.00030889	0.000530892	0.00052539	0.000204168	0.000202866	-4.02195e-05	-7.69297e-05	-0.000247879	-0.000176386	-0.000133753	-0.000254523	-3.43879e-05	0.000213562	0.000150582	-0.000149967	-0.000152999	-0.000341267	-0.000760102	-0.00107	-0.00104	-0.000796897	-0.000927856	-0.00111	-0.00138	-0.00107	-0.00107
	1376.88	6.79246e-05	-0.000116729	0.000104481	4.16342e-05	-5.44062e-05	-2.53798e-05	-0.00026718	-0.000128448	-1.88775e-05	0.000249619	0.000272222	0.000156761	-0.000144191	-0.000324392	-0.000335504	-0.000268506	-0.000163559	-4.02355e-05	-0.000163094	-0.000242248	-5.50889e-05	4.4451e-05	0.000320782	0.000466736	0.00053106	7.38905e-05	0.000166498	-0.000112514	-9.21527e-05	-0.000233614	-0.000135949	-0.000238849	-0.00037141	-1.50181e-05	0.000233453	1.70907e-05	-0.000215437	-0.00030854	-0.000411908	-0.000761826	-0.00102	-0.000972787	-0.000709101	-0.000899094	-0.001	-0.00131	-0.00107	-0.000960713
	1375.28	-1.04268e-05	-0.000150458	1.88109e-05	-0.000171556	-0.000135997	5.44568e-06	-0.000231366	-0.000139376	-4.41625e-05	0.0002664	0.000238029	0.000124572	-0.000189267	-0.000332075	-0.000312756	-0.00019071	-9.34749e-05	4.34236e-05	-7.60455e-05	-0.00012758	6.54526e-07	6.69035e-05	0.000300018	0.000416896	0.000391445	-3.72077e-05	8.40269e-05	-0.000122583	-8.01775e-05	-0.00022687	-9.24368e-05	-0.000200159	-0.000372325	-7.76162e-05	0.000101946	-4.58579e-06	-0.00024544	-0.000386345	-0.000408266	-0.000741453	-0.000896142	-0.000921311	-0.000651795	-0.000882845	-0.000912751	-0.00124	-0.0011	-0.00093273
	1373.67	-3.83763e-05	-0.000240957	-1.97459e-05	-0.000175474	-0.000161804	-2.8242e-05	-0.000119534	-0.000148301	-1.28872e-05	0.000218487	0.000188481	1.65238e-05	-0.000282501	-0.000353946	-0.000297749	-0.000140651	-4.82548e-05	3.55726e-05	4.62949e-06	-8.33113e-05	-6.41988e-05	1.16173e-05	0.000228261	0.000360321	0.000291566	1.85849e-05	8.75368e-05	-8.43116e-05	-0.000100742	-0.000237913	-5.81012e-05	-0.000238989	-0.000357788	-8.98948e-05	3.00835e-05	3.96021e-07	-0.000238923	-0.000408304	-0.000413472	-0.000651378	-0.000816374	-0.00091148	-0.000636482	-0.000888245	-0.000830937	-0.0012	-0.00114	-0.000966405
	1372.07	-2.11756e-05	-0.000222725	1.07621e-05	-9.18601e-05	-0.000118207	-6.19297e-05	-0.000128162	-0.000159419	6.80017e-06	0.000154881	0.000157176	-6.00112e-06	-0.00028499	-0.000386184	-0.000288471	-0.000129994	-5.33157e-05	1.95485e-05	2.01751e-05	-0.000130498	-0.000181608	-3.11455e-05	0.000193093	0.000345728	0.000291431	0.000145029	0.000140532	-2.97517e-05	-8.01734e-05	-0.000221955	-2.77638e-05	-0.000330851	-0.000293264	-0.000118576	-1.05606e-05	-1.61375e-05	-0.000230051	-0.000388909	-0.000442619	-0.000595555	-0.000825202	-0.000958175	-0.00070859	-0.000931037	-0.000883235	-0.00127	-0.00122	-0.00108
	1370.46	2.72876e-05	-0.000160118	7.35312e-05	4.62821e-05	-4.19094e-05	-7.28379e-05	-0.000192394	-0.000193801	-1.02016e-05	0.000105805	0.000174605	3.47786e-05	-0.000278705	-0.000423917	-0.000291404	-0.000155896	-7.14454e-05	-3.1219e-05	-2.09084e-05	-0.000209183	-0.000283235	-0.0001071	0.000164831	0.000356584	0.000366784	0.000230776	0.000184242	3.22017e-05	-6.49289e-06	-0.000176475	-1.02039e-05	-0.000302972	-0.000197101	-8.81631e-05	9.2249e-06	-2.52117e-05	-0.00021588	-0.000370812	-0.000504069	-0.000635151	-0.00090617	-0.00104	-0.000852453	-0.00104	-0.00106	-0.00136	-0.00127	-0.00109
	1368.86	3.23013e-05	-3.99108e-05	0.000168179	0.00022106	6.7088e-05	-4.92766e-05	-0.00031031	-0.000194878	-8.29067e-05	0.000107579	0.000224732	0.000118248	-0.000234948	-0.000458395	-0.000297565	-0.000204768	-0.000100324	-6.72202e-05	-0.000112951	-0.000279384	-0.000338301	-0.000170002	0.000140358	0.000415732	0.000417546	0.000243136	0.000200017	0.000150845	6.49633e-05	-0.000150972	2.80918e-05	-0.000143089	-1.25749e-05	2.95748e-05	3.3665e-05	1.8529e-05	-0.000177214	-0.000318631	-0.000538062	-0.000769213	-0.00105	-0.00118	-0.00101	-0.00116	-0.00123	-0.00144	-0.00129	-0.00113
	1367.26	4.86848e-05	5.7496e-05	0.000225195	0.000264641	0.000208785	-8.28763e-05	-0.00036243	-0.000179614	-9.6601e-05	0.000202957	0.00027113	0.000173936	-0.000211084	-0.000461998	-0.000310712	-0.000241154	-0.000109333	-9.97638e-05	-0.000194386	-0.000358729	-0.000380809	-0.000217563	0.000134266	0.000432919	0.000431481	0.000221599	0.000189528	0.000230727	0.000111247	-0.000148574	8.72399e-05	2.90168e-05	0.000138727	0.000147842	0.000100019	9.14895e-05	-0.000123536	-0.000251049	-0.000540059	-0.000815902	-0.00111	-0.00119	-0.00109	-0.00119	-0.00128	-0.00147	-0.00125	-0.00107
	1365.65	8.77987e-05	0.000105676	0.000246187	0.000208925	0.000108177	-0.000143093	-0.00034423	-0.000132949	-6.35878e-05	0.000290568	0.000290836	0.000187154	-0.000234074	-0.000458485	-0.000328018	-0.00026913	-0.000105337	-0.000128153	-0.000240086	-0.000374963	-0.000410916	-0.000216493	0.000143893	0.000444547	0.000403804	0.000158419	0.000172059	0.000154708	0.000113569	-0.000164405	0.000125712	9.86641e-05	0.000136664	0.000188324	0.0001972	0.000164755	-4.55197e-05	-0.000186955	-0.000535347	-0.000827398	-0.00106	-0.00109	-0.000970343	-0.00116	-0.00122	-0.00143	-0.00114	-0.000957451
	1364.05	0.000138254	0.000130442	0.000212408	0.000128914	5.86435e-05	-0.000171267	-0.000315968	-0.000118639	-3.81145e-05	0.000314012	0.000266821	0.000151386	-0.000249435	-0.000458966	-0.000360106	-0.00028139	-0.000107531	-0.000154586	-0.000235686	-0.000383277	-0.000417172	-0.00012843	0.000174163	0.00039078	0.000346257	0.000127869	0.000156128	-9.09972e-06	6.35946e-05	-0.00016231	8.89961e-05	5.75439e-05	7.27807e-05	0.000167584	0.000301063	0.000218805	-3.20619e-05	-0.000183483	-0.000536742	-0.000798226	-0.000974765	-0.000936773	-0.000787556	-0.00104	-0.00104	-0.00133	-0.000994371	-0.000770379
	1362.45	0.000160688	0.000143877	0.000190262	7.79266e-05	8.50192e-05	-0.000167398	-0.000298312	-0.00012821	-1.82333e-05	0.00028122	0.000220345	0.000107391	-0.000262487	-0.000474183	-0.000403436	-0.000288596	-0.00013078	-0.000187195	-0.000207843	-0.000329268	-0.000354684	-4.55338e-05	0.000194111	0.000368184	0.000273145	0.000116961	0.000131005	-8.37019e-05	-2.65845e-05	-0.000189706	3.83591e-05	2.10887e-05	4.63113e-05	0.000100327	0.000278988	0.000171506	-0.000125214	-0.000259589	-0.000527757	-0.000768584	-0.000904346	-0.000841352	-0.000593439	-0.000905581	-0.000867185	-0.00122	-0.000868871	-0.000716227
	1360.84	0.000142093	0.000131975	0.000181347	5.84132e-05	0.0001128	-0.000131486	-0.00029253	-0.000141955	-2.62666e-05	0.000250408	0.000198946	9.20564e-05	-0.000273472	-0.000478563	-0.000449504	-0.000296047	-0.000157453	-0.000189964	-0.000143672	-0.000290088	-0.000333496	-7.97837e-05	0.000185796	0.000362356	0.000230046	0.00013491	0.000124224	-7.34472e-05	-6.95056e-05	-0.000248734	-6.60651e-07	-3.14661e-05	1.71965e-05	-2.22841e-06	0.000153608	2.01288e-05	-0.000268339	-0.000453251	-0.000509752	-0.000746391	-0.000810048	-0.000793374	-0.000509088	-0.000843001	-0.000858564	-0.00112	-0.000819502	-0.000736881
	1359.24	0.000116672	8.48578e-05	0.000204694	7.50694e-05	0.000133815	-0.000131845	-0.000280019	-0.000174726	-3.48975e-05	0.000211149	0.000196412	9.99379e-05	-0.000257016	-0.000461995	-0.000430724	-0.000291001	-0.000170248	-0.000171251	-0.000136538	-0.000269031	-0.000316491	-0.000143862	0.000152864	0.00035574	0.000251082	0.000170826	0.000157144	-3.97516e-05	-9.41274e-05	-0.000301602	-1.36337e-05	-6.31927e-05	-1.88764e-05	-5.70958e-05	1.42548e-05	-0.000109375	-0.000341876	-0.000459543	-0.000496553	-0.000728732	-0.000831218	-0.000802119	-0.000550529	-0.000864639	-0.00096278	-0.00115	-0.000873018	-0.000780294
	1357.63	9.45864e-05	3.67439e-06	0.000208953	9.91138e-05	0.000137519	-0.000136561	-0.000278832	-0.000208026	-4.91673e-05	0.000198221	0.000201506	0.000111232	-0.000217544	-0.00044231	-0.000397899	-0.000269076	-0.000147464	-0.000146768	-0.000157003	-0.000244116	-0.000323126	-0.000182702	0.000128225	0.000343759	0.000316736	0.000194979	0.000170859	-2.3129e-05	-0.000104248	-0.000288014	-1.64529e-05	-8.92244e-05	-5.56059e-05	-7.21727e-05	-2.59121e-05	-0.000131188	-0.000339307	-0.000403588	-0.000500014	-0.000732342	-0.000956072	-0.000894567	-0.000691334	-0.000947418	-0.00108	-0.00126	-0.000999916	-0.000875753
	1356.03	-2.90637e-05	-2.37237e-05	0.000197004	0.000158352	0.000128548	-0.000133722	-0.000300399	-0.000234565	-4.82656e-05	0.000221168	0.000216585	0.000138005	-0.000163749	-0.000409073	-0.000360265	-0.000222893	-9.97726e-05	-0.00013082	-0.000228396	-0.000243384	-0.000365299	-0.000216465	9.78611e-05	0.000320079	0.000371732	0.000190589	0.000170981	-6.97846e-06	-0.00010351	-0.00023442	-1.13724e-05	-0.000118468	-8.86523e-05	-3.65135e-05	5.76687e-05	-5.9742e-05	-0.000229841	-0.000317304	-0.000495855	-0.000742353	-0.00102	-0.00101	-0.000810981	-0.00107	-0.00121	-0.0014	-0.00109	-0.000979557
	1354.43	1.33645e-05	-1.44674e-05	0.000198004	0.000171362	0.000114406	-0.000124426	-0.00030929	-0.000232639	-3.14939e-05	0.00028823	0.000227215	0.000158284	-0.000138426	-0.00038001	-0.000341163	-0.00015477	-5.85713e-05	-0.000133949	-0.000256739	-0.000327932	-0.000418208	-0.000230988	9.4372e-05	0.000342094	0.00046414	0.000167211	9.31107e-05	-6.37055e-06	-0.000107797	-0.000206344	-1.47336e-05	-0.000142503	-9.27093e-05	-2.32831e-05	0.000124204	7.74047e-05	-0.000106984	-0.000258596	-0.000482546	-0.000743409	-0.00101	-0.00107	-0.000911314	-0.00117	-0.00129	-0.00145	-0.0011	-0.00109
	1352.82	1.30389e-05	-1.28835e-05	0.000194651	0.000170634	0.00011175	-0.000107652	-0.000282616	-0.000206888	2.08735e-06	0.000295367	0.000220542	0.000154439	-0.000156898	-0.000377953	-0.000336212	-0.000135292	-6.41695e-05	-0.000139355	-0.000259762	-0.00033988	-0.000425023	-0.000230386	0.000107361	0.000368026	0.000403162	0.000117614	7.49038e-05	-1.76387e-05	-0.000120889	-0.000189127	-3.60283e-05	-0.000163969	-8.34359e-05	-3.73268e-05	0.000151945	0.000177351	-2.28026e-05	-0.000213843	-0.000428841	-0.000722619	-0.000900242	-0.000980323	-0.000900253	-0.00119	-0.00129	-0.00138	-0.001	-0.00108
	1351.22	8.12439e-05	-3.69926e-07	0.000186508	0.000170151	0.000117218	-8.15058e-05	-0.000248237	-0.000159253	2.30847e-05	0.000283907	0.00022743	0.000104134	-0.000206446	-0.000401685	-0.000327155	-0.00014654	-9.70976e-05	-0.000149475	-0.000204442	-0.000289515	-0.00037438	-0.000214765	0.000110478	0.00039225	0.00035332	0.000116969	0.00012749	-3.29706e-05	-0.000123146	-0.000171506	-3.11846e-06	-0.000155201	-6.80808e-05	-6.72135e-05	0.000115548	0.000164551	-2.10655e-05	-0.0002263	-0.000421626	-0.000694902	-0.000851485	-0.000901179	-0.000774032	-0.00106	-0.00115	-0.00119	-0.000887001	-0.000940168
	1349.61	7.83476e-05	-2.31603e-06	0.00017132	0.000165664	0.000119831	-7.09069e-05	-0.000226302	-0.000100634	3.35319e-05	0.00027431	0.000244316	7.46514e-05	-0.000247171	-0.000417508	-0.000314871	-0.000173896	-0.000123728	-0.000162951	-0.000192541	-0.000262223	-0.000319352	-0.000212826	7.79653e-05	0.000376334	0.000329946	0.000160922	0.000150299	-1.26859e-05	-0.000103281	-0.000171658	7.20448e-06	-0.000143359	-6.65881e-05	-9.002e-05	6.11315e-05	6.55149e-05	-0.000118201	-0.000285378	-0.000510564	-0.000705102	-0.000840861	-0.000869354	-0.000650662	-0.000886172	-0.00106	-0.00105	-0.000815487	-0.000734391
	1348.01	2.82531e-05	-2.65582e-05	0.000154267	0.000141706	8.78811e-05	-9.25723e-05	-0.00023011	-8.18352e-05	3.01464e-05	0.000264455	0.000258528	7.6766e-05	-0.000259198	-0.000421511	-0.000311443	-0.000211621	-0.000152632	-0.00018658	-0.000205113	-0.00025037	-0.000268794	-0.000210864	4.17711e-05	0.000341448	0.000319254	0.000190435	0.000161869	1.64207e-06	-6.49608e-05	-0.000191897	-6.59019e-06	-0.000118798	-9.18263e-05	-0.00011377	-3.51314e-06	-2.28692e-05	-0.000223062	-0.000394458	-0.000563643	-0.000720651	-0.000852871	-0.000875021	-0.00064508	-0.000827365	-0.000968057	-0.000983514	-0.000812857	-0.000710833
	1346.41	-1.24157e-05	-5.53483e-05	0.000144055	8.10187e-05	-1.05202e-05	-0.000144299	-0.000247268	-8.88048e-05	1.64252e-05	0.000245608	0.000267835	9.75536e-05	-0.000238454	-0.000413991	-0.000335995	-0.000248363	-0.00019061	-0.000223328	-0.000249582	-0.00024652	-0.000242078	-0.000182119	5.83151e-05	0.000312409	0.000337734	0.000197199	0.000181012	2.37347e-05	-3.9695e-05	-0.00021427	-2.14536e-05	-0.000114037	-0.000102895	-0.000130466	-8.02693e-06	-4.04037e-05	-0.000184036	-0.000412235	-0.000529736	-0.000704957	-0.000837316	-0.000880132	-0.000720629	-0.000865472	-0.000965377	-0.00103	-0.000868486	-0.000828613
	1344.8	9.1454e-06	-6.48783e-05	0.000135174	5.49472e-05	-4.22901e-05	-0.000174026	-0.000269123	-0.0001088	5.66888e-06	0.000236512	0.000291522	0.000125481	-0.000211553	-0.000425281	-0.000376118	-0.000301376	-0.000255688	-0.000276516	-0.000257507	-0.000234822	-0.000242737	-0.000174852	0.000100216	0.000329565	0.000391392	0.000201961	0.000155395	2.86646e-05	-2.95306e-05	-0.000222873	-3.09636e-05	-0.000115593	-0.000106763	-0.000118781	1.8814e-05	4.0224e-06	-5.1285e-05	-0.000359597	-0.000438076	-0.000667416	-0.00083182	-0.000886404	-0.000808546	-0.000986599	-0.00108	-0.00116	-0.000988226	-0.000930188
	1343.2	6.09439e-05	-5.73287e-05	0.000126102	6.16784e-05	-6.05755e-07	-0.000181892	-0.000306741	-0.000125768	-1.57532e-05	0.00025296	0.000317627	0.000169864	-0.000157822	-0.000439418	-0.000374827	-0.000327574	-0.000296365	-0.000298905	-0.000237473	-0.000212707	-0.000287578	-0.000192055	0.000134268	0.000390708	0.000421183	0.000212653	0.000124804	1.83392e-05	-3.87598e-05	-0.000220768	-1.82667e-05	-9.87908e-05	-8.23707e-05	-7.76885e-05	8.4084e-05	3.3203e-05	7.20615e-05	-0.00024079	-0.000370737	-0.000650345	-0.000885933	-0.000913599	-0.000858672	-0.00108	-0.00121	-0.00125	-0.00109	-0.00103
	1341.6	8.23193e-05	-4.69381e-05	0.000127012	0.000100376	1.92773e-05	-0.00017849	-0.000351558	-0.000139156	-5.7242e-05	0.000295129	0.000339438	0.000213898	-0.000113278	-0.000427264	-0.000364099	-0.000317309	-0.000278589	-0.000270951	-0.000217459	-0.000207113	-0.000299712	-0.000209956	0.000148905	0.000410376	0.000415557	0.000213684	8.80138e-05	-5.84612e-06	-5.35658e-05	-0.000222599	-1.01279e-05	-8.02118e-05	-5.48997e-05	-4.69003e-05	9.6928e-05	5.31666e-05	0.000105121	-0.000144494	-0.000354348	-0.000676962	-0.000937968	-0.000961172	-0.000863086	-0.00108	-0.00123	-0.00127	-0.00113	-0.00104
	1339.99	7.49071e-05	-3.6159e-05	0.000128126	0.000135207	1.52678e-05	-0.000161665	-0.00032661	-0.000145677	-8.42835e-05	0.000272965	0.000307251	0.000217835	-0.000106516	-0.000398331	-0.000354624	-0.000259506	-0.000184798	-0.000201782	-0.000192794	-0.000210265	-0.000301043	-0.000212112	0.000124666	0.000388069	0.000373838	0.000182343	7.74544e-05	-2.15474e-05	-5.98062e-05	-0.000223156	1.06524e-05	-5.82903e-05	-3.30013e-05	-3.65722e-05	5.93464e-05	4.80009e-05	5.81562e-05	-9.88633e-05	-0.000411568	-0.000716572	-0.000927459	-0.000944618	-0.00079608	-0.000997248	-0.00112	-0.0012	-0.00108	-0.00091562
	1338.39	6.8104e-05	-2.29631e-05	0.000137071	0.000168794	3.98244e-06	-0.000131324	-0.000224785	-0.000132215	-0.000103293	0.000148568	0.000265106	0.000164369	-0.000130931	-0.000370338	-0.000351824	-0.000240554	-0.000146285	-0.000116028	-0.0001578	-0.000210931	-0.000277674	-0.000199241	7.92848e-05	0.000331202	0.000331812	0.000132305	6.94657e-05	-1.25614e-05	-4.42895e-05	-0.0002006	2.10258e-05	-5.35908e-05	-6.70311e-05	-8.05928e-05	2.30726e-05	3.77066e-05	-2.91371e-05	-0.000171675	-0.00047031	-0.000747897	-0.000843092	-0.000841949	-0.000733358	-0.00088819	-0.00101	-0.00108	-0.00096165	-0.000725549
	1336.78	7.38007e-05	-9.34902e-06	0.000155498	0.000180109	1.96974e-05	-0.000104174	-0.000193191	-0.000110382	-0.000101008	0.000104686	0.000222789	9.9211e-05	-0.000162322	-0.000358172	-0.000342304	-0.000238592	-0.000130357	-3.85928e-05	-0.00011884	-0.000205832	-0.000237538	-0.00019546	3.1119e-05	0.000293229	0.000319355	0.000107967	6.09646e-05	6.88977e-06	-2.17992e-05	-0.000176517	5.09255e-06	-7.88931e-05	-0.000121451	-0.000142546	-3.24333e-06	2.66322e-05	-8.42028e-05	-0.000275232	-0.000479153	-0.000741106	-0.000749871	-0.000702957	-0.000664113	-0.000766092	-0.000897615	-0.000958366	-0.000779155	-0.000638983
	1335.18	7.40706e-05	-1.31251e-05	0.000177251	0.000163644	6.21389e-05	-8.31867e-05	-0.000194898	-0.00010957	-7.65038e-05	0.0001291	0.000210147	7.80844e-05	-0.000179983	-0.000383029	-0.000354934	-0.00025266	-0.000148604	-2.66507e-05	-8.69384e-05	-0.000187464	-0.000193454	-0.000186952	1.84269e-05	0.000270959	0.000324004	8.06633e-05	5.78414e-05	-7.12195e-07	-1.57954e-05	-0.000167463	-2.22317e-05	-0.000103271	-0.000167789	-0.000189007	-3.45475e-05	3.36877e-05	-9.44114e-05	-0.000315138	-0.000467022	-0.00072829	-0.000688472	-0.000715539	-0.000713782	-0.000771621	-0.000910752	-0.000969711	-0.000821494	-0.000694821
	1333.58	6.15873e-05	-3.21684e-05	0.000198459	0.000147379	6.12905e-05	-8.13808e-05	-0.000213361	-0.00011864	-5.41122e-05	0.000188296	0.000219992	9.10592e-05	-0.000192621	-0.000429043	-0.000399914	-0.000277885	-0.000174692	-8.60213e-05	-7.40799e-05	-0.000157064	-0.000189501	-0.000188591	6.07462e-05	0.000275161	0.000313393	8.44712e-05	7.7184e-05	-1.14819e-05	-1.81934e-05	-0.000198203	-6.00553e-05	-0.00013236	-0.000178186	-0.000207874	-7.93031e-05	6.12549e-05	-6.56233e-05	-0.000301318	-0.00045826	-0.000725368	-0.000704006	-0.000827121	-0.0007959	-0.00088205	-0.000989926	-0.00103	-0.000910073	-0.000833656
	1331.97	3.89562e-05	-5.58249e-05	0.000220108	0.000153851	6.70333e-05	-8.44904e-05	-0.000235084	-0.00012792	-4.15992e-05	0.000259782	0.000246446	0.000116844	-0.000225988	-0.000491502	-0.000444747	-0.000303386	-0.000190055	-0.000126355	-9.29246e-05	-0.000140935	-0.000208093	-0.000196023	5.19769e-05	0.000298349	0.00031719	0.000113245	0.000115959	-1.70662e-05	-2.32681e-05	-0.000229919	-7.98216e-05	-0.000129825	-0.000145375	-0.00019275	-7.93243e-05	9.46747e-05	-1.13793e-05	-0.000270071	-0.000462304	-0.000749526	-0.00081356	-0.000964322	-0.000921673	-0.00108	-0.00116	-0.00114	-0.00103	-0.000982579
	1330.37	3.18538e-05	-5.10096e-05	0.000205652	0.000188755	8.0052e-05	-8.34928e-05	-0.000261234	-0.000140665	-4.98413e-05	0.000300029	0.000256539	0.000132945	-0.00024852	-0.00049868	-0.000432632	-0.000299595	-0.00019199	-0.000148037	-0.000123228	-0.000145006	-0.00024284	-0.000206252	2.5717e-05	0.00031665	0.000319515	0.00018342	0.00013909	1.75972e-05	-2.71571e-05	-0.000244388	-7.72353e-05	-9.24729e-05	-8.52785e-05	-0.000164004	-4.65315e-05	0.000113296	5.48705e-06	-0.000232056	-0.000457714	-0.000747582	-0.000935088	-0.00106	-0.000998736	-0.00121	-0.00127	-0.00123	-0.0011	-0.00107
	1328.77	1.75076e-05	-3.34662e-05	0.000168778	0.000191623	9.15218e-05	-7.62913e-05	-0.000274795	-0.000141888	-4.59933e-05	0.000298363	0.000264685	0.000133249	-0.000240971	-0.000447674	-0.000381859	-0.000274628	-0.000184302	-0.000147813	-0.00015314	-0.000162008	-0.000257886	-0.000208294	1.408e-05	0.000320902	0.000324002	0.000225717	0.000145146	4.37742e-05	-2.31107e-05	-0.00022994	-3.71499e-05	-3.0767e-05	-2.8227e-05	-0.000109787	2.02736e-05	0.000113243	1.4062e-06	-0.000191977	-0.000431588	-0.000708507	-0.000948833	-0.00106	-0.00104	-0.00125	-0.0013	-0.0012	-0.00107	-0.00104
	1327.16	6.36727e-06	-2.21021e-05	0.000121138	0.00014962	7.78973e-05	-6.37519e-05	-0.000246089	-0.000118844	-3.45258e-05	0.000269061	0.000258558	0.000126894	-0.000205302	-0.000400973	-0.000343602	-0.00024019	-0.00017081	-0.000148759	-0.000182862	-0.000184072	-0.000255966	-0.000201313	2.18684e-05	0.000322131	0.000342652	0.000234986	0.000127952	4.32916e-05	-2.42682e-05	-0.000217687	-1.55124e-05	2.78588e-06	4.76509e-06	-6.15103e-05	8.54466e-05	0.00010839	-1.27295e-05	-0.000177687	-0.000399343	-0.00065	-0.00087653	-0.000963563	-0.000995455	-0.00117	-0.00123	-0.00106	-0.000929851	-0.000907217
	1325.56	2.17434e-05	-1.11363e-05	0.000106645	0.000106432	4.95892e-05	-6.62014e-05	-0.000212911	-7.81881e-05	-1.08001e-05	0.000244962	0.000252214	0.000109362	-0.000173712	-0.000375951	-0.000330014	-0.000220206	-0.000159278	-0.000155006	-0.000197365	-0.000204782	-0.000244191	-0.000170935	5.12319e-05	0.000341693	0.000363803	0.000221982	0.000106708	9.46149e-06	-4.1418e-05	-0.000201187	-1.27975e-05	6.88843e-07	5.05893e-06	-2.85734e-05	0.000114762	0.000102729	-3.81012e-05	-0.000176116	-0.00036611	-0.000582763	-0.000761715	-0.000818696	-0.000870448	-0.000993922	-0.00102	-0.000849728	-0.000755963	-0.000742607
	1323.95	3.27307e-05	-1.67796e-05	0.000112965	8.62184e-05	2.48413e-05	-8.8e-05	-0.000213888	-7.26863e-05	8.08723e-06	0.000222682	0.000251706	0.000120935	-0.000138042	-0.000374397	-0.000343772	-0.000237636	-0.000171107	-0.000159324	-0.000192654	-0.000208844	-0.000219249	-0.000138002	9.26733e-05	0.000365877	0.000388056	0.000216294	0.000102108	-5.89059e-06	-3.72548e-05	-0.000196094	-2.10223e-05	-2.53354e-05	-1.62143e-05	-6.07232e-05	7.77929e-05	7.87991e-05	-6.70465e-05	-0.000188937	-0.000338277	-0.00051849	-0.000654647	-0.000720877	-0.000738914	-0.000844432	-0.000855095	-0.000716724	-0.000658091	-0.000661875
	1322.35	3.28611e-05	-3.60408e-05	0.000122743	0.000101105	7.80234e-06	-0.000128789	-0.000252199	-0.000109448	1.38719e-05	0.000217699	0.000273133	0.000153313	-0.000108371	-0.0003833	-0.000368238	-0.000271789	-0.000183357	-0.000151411	-0.000150694	-0.000204391	-0.000188265	-9.68354e-05	0.000122469	0.000379162	0.000393501	0.000216092	0.0001124	3.79585e-06	-1.51258e-05	-0.000188097	-2.58054e-05	-6.24522e-05	-5.28911e-05	-9.30969e-05	1.46629e-05	4.5772e-05	-8.0968e-05	-0.000203915	-0.00032872	-0.000504546	-0.000638078	-0.000723092	-0.000738938	-0.000840747	-0.000843457	-0.000736215	-0.000707503	-0.000735227
	1320.75	1.38752e-05	-4.72718e-05	0.000127388	0.000125322	7.45591e-06	-0.000153368	-0.00029555	-0.000164186	3.24026e-06	0.000225209	0.000302043	0.000185765	-8.80024e-05	-0.000390104	-0.00038768	-0.000290316	-0.000181819	-0.00013165	-0.000109879	-0.000191218	-0.000185607	-0.000105015	0.000131983	0.000377395	0.000385927	0.000217567	0.000125272	3.01269e-05	1.29879e-05	-0.000175936	-2.21737e-05	-7.8009e-05	-8.23862e-05	-0.000130842	-2.34615e-05	3.88069e-05	-5.68628e-05	-0.000186869	-0.000327297	-0.000538653	-0.000712341	-0.000816518	-0.000854707	-0.000963818	-0.000978763	-0.000860387	-0.000840708	-0.000871205
	1319.14	-3.60372e-06	-5.3311e-05	0.000134245	0.000147656	2.18934e-05	-0.000166118	-0.000316286	-0.000197424	-1.07003e-05	0.000245331	0.000327466	0.000191668	-8.14789e-05	-0.000378184	-0.000383037	-0.000289709	-0.000175719	-0.000118187	-8.62761e-05	-0.00017912	-0.000211644	-0.000164618	0.00010236	0.000360908	0.000380053	0.000220459	0.000139229	5.67807e-05	2.05142e-05	-0.000164267	-1.07228e-05	-6.26334e-05	-6.74273e-05	-0.000119242	4.57438e-06	7.29162e-05	-9.49455e-06	-0.000153126	-0.000332081	-0.000611774	-0.00083614	-0.000929524	-0.00097566	-0.00111	-0.00109	-0.000969405	-0.000953322	-0.000989095
	1317.54	1.37435e-05	-3.44448e-05	0.000148727	0.000151886	4.93252e-05	-0.000163649	-0.000310974	-0.00019178	-2.05356e-06	0.000262928	0.000318997	0.000189871	-8.13577e-05	-0.0003634	-0.000372067	-0.000285765	-0.000177346	-0.000120705	-9.44749e-05	-0.000175108	-0.000227522	-0.000209438	4.73131e-05	0.000339613	0.000377517	0.000210109	0.000134909	5.09105e-05	2.27857e-07	-0.000157752	4.39956e-06	-2.26773e-05	-2.34387e-05	-6.83303e-05	4.58622e-05	0.000126977	4.96449e-05	-0.000104933	-0.000334159	-0.000666894	-0.000929248	-0.00105	-0.00107	-0.00118	-0.00118	-0.00102	-0.000995536	-0.001
	1315.93	3.86386e-05	-1.69447e-05	0.000160009	0.00013762	6.63662e-05	-0.000145921	-0.000287983	-0.000158062	1.53914e-05	0.00026844	0.000300881	0.000179833	-8.94616e-05	-0.000367335	-0.000368702	-0.00028417	-0.000187665	-0.000123363	-0.000133183	-0.000162844	-0.000226167	-0.000231952	3.10553e-07	0.000321941	0.000366044	0.000192389	0.000123562	2.61631e-05	-4.71336e-05	-0.00015962	1.14704e-05	1.3855e-05	1.60543e-05	-1.99225e-05	6.07491e-05	0.00017415	6.05333e-05	-8.84454e-05	-0.000336057	-0.000665755	-0.000908344	-0.00106	-0.00103	-0.00111	-0.00114	-0.000957892	-0.000946943	-0.000926231
	1314.33	5.8362e-05	-5.93858e-06	0.000157464	0.000126751	5.20764e-05	-0.000136682	-0.000266404	-0.000147583	1.71138e-05	0.000253463	0.000263192	0.00014515	-0.000119066	-0.000382591	-0.000360912	-0.000271673	-0.000186303	-0.000116238	-0.000168794	-0.000168411	-0.000207467	-0.000230262	-1.71076e-05	0.000306302	0.000336853	0.000169168	0.000110649	1.41778e-05	-7.66426e-05	-0.000164317	1.00688e-05	2.68347e-05	1.38875e-05	-8.86599e-06	5.36565e-05	0.000184595	1.36595e-05	-0.000130652	-0.000352008	-0.000624951	-0.000792476	-0.000936006	-0.000898837	-0.000963559	-0.00102	-0.00078792	-0.000801442	-0.000794281
	1312.73	6.78778e-05	-6.49155e-07	0.000137927	0.000102476	2.7252e-05	-0.000141281	-0.000255729	-0.000148298	-5.49257e-06	0.000224977	0.000231097	0.000103147	-0.000166026	-0.000401933	-0.000342953	-0.000237453	-0.000163472	-9.9333e-05	-0.000170772	-0.000174848	-0.000206991	-0.000199486	-5.54242e-06	0.000287155	0.000271514	0.00013608	8.28577e-05	-1.39829e-06	-9.07283e-05	-0.000200078	-1.76352e-05	-8.26878e-06	-2.05942e-05	-4.58162e-05	4.64728e-05	0.000141263	-4.58308e-05	-0.000204996	-0.000381546	-0.000580171	-0.000683594	-0.000789794	-0.000776964	-0.00083931	-0.000818453	-0.000604274	-0.000666602	-0.000710336
	1311.12	8.36801e-05	8.99806e-07	0.000100071	6.22569e-05	-9.78125e-06	-0.000153891	-0.000247798	-0.000144898	-2.87146e-05	0.000201703	0.000213505	8.59611e-05	-0.000187254	-0.000412115	-0.000302047	-0.000189266	-0.000118537	-9.25354e-05	-0.000149723	-0.000172858	-0.000217151	-0.000168914	1.04735e-05	0.00026219	0.000247072	9.64718e-05	3.60071e-05	-2.26375e-05	-8.46513e-05	-0.00021428	-3.20315e-05	-4.26097e-05	-5.14935e-05	-8.69884e-05	2.89265e-05	8.11291e-05	-6.08756e-05	-0.000240638	-0.000403217	-0.000559273	-0.000669767	-0.000753026	-0.000796639	-0.000816967	-0.000749415	-0.000571299	-0.000643825	-0.000719017
	1309.52	8.97675e-05	2.71414e-06	8.31255e-05	4.47034e-05	-4.89892e-06	-0.000139898	-0.000253094	-0.000145491	-2.88458e-05	0.000202725	0.000225943	0.000111883	-0.000165121	-0.000406592	-0.000282357	-0.000170451	-9.05264e-05	-9.89443e-05	-0.000129275	-0.000161557	-0.000220591	-0.000156172	1.67672e-05	0.000236414	0.000263885	8.3134e-05	2.30863e-05	-3.17012e-05	-6.84299e-05	-0.000209233	-4.8304e-05	-7.9321e-05	-8.17273e-05	-0.000123614	3.44291e-05	8.11551e-05	-2.93031e-05	-0.000229303	-0.000409693	-0.000581909	-0.000726378	-0.000830458	-0.000915359	-0.000920998	-0.000800643	-0.000657353	-0.000709817	-0.000821988
	1307.92	8.59741e-05	4.41684e-06	0.000103256	5.9147e-05	1.78107e-05	-0.00012421	-0.000269162	-0.000153211	-2.14885e-05	0.0002136	0.000244223	0.000151826	-0.000118288	-0.00039378	-0.000291571	-0.000200995	-0.000107524	-0.000106771	-0.000104694	-0.000145438	-0.000220352	-0.000199408	1.83698e-05	0.000229725	0.000290321	9.53904e-05	4.24976e-05	-2.0613e-05	-4.55388e-05	-0.000191064	-4.12418e-05	-6.77482e-05	-7.11936e-05	-0.000119292	5.76588e-05	0.000137844	3.37991e-05	-0.000174921	-0.000398516	-0.000629996	-0.000817984	-0.000916721	-0.00105	-0.00106	-0.000999309	-0.000795706	-0.000825982	-0.000945221
	1306.31	8.07821e-05	8.21801e-06	0.000144941	0.000110529	5.18769e-05	-0.000110095	-0.000273834	-0.000159562	-2.27227e-05	0.000217776	0.000251679	0.00017061	-9.22269e-05	-0.000385478	-0.000320161	-0.000247152	-0.000135297	-0.000114989	-0.000103273	-0.000154403	-0.000214648	-0.000222529	4.82213e-05	0.000243362	0.000291759	0.000124607	7.66992e-05	2.27036e-05	1.3063e-06	-0.000170736	-2.21799e-05	-1.74508e-05	-5.49999e-06	-7.33272e-05	0.000100186	0.000194038	9.60393e-05	-0.0001226	-0.000376358	-0.000665411	-0.000873834	-0.000993021	-0.00112	-0.00116	-0.00107	-0.000876523	-0.000862534	-0.000997664
	1304.71	7.66563e-05	7.46374e-06	0.000174858	0.000128861	6.11129e-05	-0.000116736	-0.00027738	-0.000165632	-2.92549e-05	0.000224786	0.000256548	0.000163885	-9.17468e-05	-0.000363046	-0.000328368	-0.000255244	-0.000144968	-0.000118549	-0.000124236	-0.000179404	-0.000210513	-0.00023211	6.29132e-05	0.000295586	0.00028807	0.000138921	9.02014e-05	4.90148e-05	3.1727e-05	-0.000156155	2.81402e-06	3.09487e-05	7.30218e-05	-2.83622e-05	0.000130678	0.0002272	0.000125635	-9.91615e-05	-0.000362951	-0.000651726	-0.000838981	-0.000958804	-0.00108	-0.00114	-0.00102	-0.000833844	-0.00077198	-0.000920796
	1303.1	6.86984e-05	-3.97306e-08	0.000190945	0.000122153	4.90802e-05	-0.000142574	-0.000274645	-0.00016543	-4.40971e-05	0.000229823	0.000254752	0.00014319	-0.000105663	-0.000346476	-0.000316718	-0.000240045	-0.000135445	-0.000111341	-0.000151504	-0.00020327	-0.000209709	-0.000213111	6.58626e-05	0.00034861	0.000272702	0.000146489	8.00369e-05	6.04842e-05	3.05399e-05	-0.000157182	2.22401e-05	6.50817e-05	9.44729e-05	-1.91771e-05	0.000113207	0.000192934	8.8951e-05	-0.000117792	-0.000361376	-0.00060041	-0.000764128	-0.000873856	-0.000967108	-0.00104	-0.000876961	-0.00070647	-0.000642551	-0.000780039
	1301.5	3.44667e-05	-1.60505e-05	0.000194297	0.000113604	3.89305e-05	-0.00016408	-0.000264159	-0.000149137	-5.07116e-05	0.000231531	0.000234716	0.000113593	-0.000139604	-0.000349767	-0.000303529	-0.000201691	-0.00011327	-0.000113603	-0.000177365	-0.000219875	-0.000219132	-0.000189593	6.12711e-05	0.00034378	0.000272529	0.000148863	7.24571e-05	4.41316e-05	-8.52147e-06	-0.000179921	2.06212e-05	5.83639e-05	5.03849e-05	-7.64646e-05	4.30535e-05	0.000112227	2.20523e-06	-0.000171393	-0.000373254	-0.000550436	-0.000684032	-0.000754381	-0.000844018	-0.000905997	-0.000756885	-0.000561469	-0.000563112	-0.000658249
	1299.9	3.41549e-06	-2.81302e-05	0.000183505	0.000121647	3.62253e-05	-0.000153842	-0.000254239	-0.000112327	-4.94855e-05	0.000210126	0.000219642	0.000112176	-0.000151195	-0.000365395	-0.000310398	-0.000175703	-9.40575e-05	-0.000139673	-0.000184761	-0.000212412	-0.000225417	-0.000161162	4.94192e-05	0.000302699	0.000272388	0.000135835	5.57124e-05	1.5816e-05	-3.39686e-05	-0.000193122	3.99506e-07	1.31359e-05	-1.76685e-05	-0.000136954	-3.47399e-05	2.33947e-05	-7.44318e-05	-0.000215774	-0.000381739	-0.000523207	-0.000633157	-0.000692998	-0.00080962	-0.000852465	-0.000690143	-0.000487529	-0.000546912	-0.000623598
	1298.29	-4.01015e-06	-2.75526e-05	0.000167229	0.000139554	4.04672e-05	-0.000116876	-0.000238523	-9.29533e-05	-5.73975e-05	0.000186365	0.000216203	0.000120323	-0.000143235	-0.000379727	-0.0003337	-0.000193542	-0.000105352	-0.000159075	-0.000167962	-0.000200464	-0.000229691	-0.000153432	4.16191e-05	0.000278724	0.000273356	0.000123665	4.81393e-05	-7.36022e-06	-3.02864e-05	-0.000181463	-1.06032e-05	-2.05417e-05	-6.34803e-05	-0.00017435	-7.39226e-05	-2.47478e-05	-9.97312e-05	-0.000237236	-0.000380823	-0.000513282	-0.000659043	-0.000737125	-0.000882357	-0.000882273	-0.00075028	-0.000562817	-0.000635558	-0.000693528
	1296.69	1.47912e-05	-1.82801e-05	0.000156173	0.000156245	5.71524e-05	-9.3525e-05	-0.000231771	-0.000104991	-6.6621e-05	0.000165563	0.000223838	0.000134517	-0.000126252	-0.000389235	-0.000360914	-0.000232728	-0.00014466	-0.000168881	-0.000141701	-0.000173914	-0.000224015	-0.000161889	3.60923e-05	0.000285849	0.000295182	0.000129888	5.52381e-05	-1.68621e-05	-1.33229e-05	-0.00016213	-3.8961e-06	-1.41581e-05	-4.07662e-05	-0.000155929	-3.7394e-05	6.8926e-06	-6.17311e-05	-0.000228503	-0.000379254	-0.000517586	-0.000730405	-0.000853658	-0.001	-0.000999528	-0.000868233	-0.000704206	-0.000767159	-0.000806276
	1295.09	5.29946e-05	-6.80973e-06	0.000156795	0.000160486	8.599e-05	-9.39599e-05	-0.000244881	-0.000137157	-7.41924e-05	0.000168022	0.00024028	0.000144046	-0.000105449	-0.000384648	-0.000369726	-0.000272312	-0.000170317	-0.000160914	-0.000142035	-0.000168948	-0.000229125	-0.00018251	6.5585e-05	0.000303057	0.000347226	0.000159343	7.25088e-05	-1.33958e-05	-1.38872e-05	-0.000151554	1.15608e-05	2.35569e-05	1.44183e-05	-0.000121114	2.57668e-05	0.000101758	2.10153e-05	-0.000192189	-0.00037558	-0.000549431	-0.00082829	-0.000964258	-0.00109	-0.00109	-0.000980691	-0.000812528	-0.000861951	-0.000921333
	1293.48	8.34266e-05	1.97708e-06	0.00016605	0.000150539	9.90116e-05	-0.000101702	-0.000277198	-0.000168866	-5.78237e-05	0.000182302	0.000250933	0.000147957	-9.39157e-05	-0.00037724	-0.000362729	-0.000303999	-0.000188345	-0.00016264	-0.00015511	-0.000172992	-0.000243194	-0.00018974	7.60925e-05	0.000321966	0.000382302	0.000170827	8.75671e-05	8.31327e-06	-1.47628e-05	-0.000148998	1.42457e-05	5.02857e-05	4.64038e-05	-7.42691e-05	9.77129e-05	0.000186271	8.95481e-05	-0.00014621	-0.000370823	-0.000571518	-0.000859556	-0.001	-0.00111	-0.00111	-0.00101	-0.000836383	-0.000877007	-0.000917583
	1291.88	9.52578e-05	3.52602e-06	0.000184543	0.000138387	9.13111e-05	-0.000108316	-0.00029151	-0.000171969	-4.39068e-05	0.000190743	0.000246344	0.00014229	-0.000101142	-0.00037395	-0.000366211	-0.000300315	-0.000180821	-0.000168776	-0.000159833	-0.000168347	-0.000237656	-0.000183635	6.34916e-05	0.000302803	0.000373907	0.000165988	9.88977e-05	2.91431e-05	-8.63832e-06	-0.00014446	1.78996e-05	6.52889e-05	5.49724e-05	-6.04031e-05	0.000101427	0.000211457	0.00011656	-0.000117054	-0.000355997	-0.000556705	-0.000787678	-0.000928777	-0.00102	-0.00101	-0.000938994	-0.000744857	-0.00078929	-0.000772797
	1290.27	7.22676e-05	-2.24119e-06	0.000190501	0.000131658	7.42587e-05	-0.000108827	-0.000277418	-0.000144404	-4.42691e-05	0.000182059	0.000217668	0.00012251	-0.000116843	-0.00036359	-0.000350694	-0.000242464	-0.000150058	-0.000155597	-0.000144237	-0.000160421	-0.00022172	-0.000165329	4.10473e-05	0.000281564	0.000328798	0.000157277	9.89653e-05	4.47388e-05	-5.48251e-06	-0.000141175	2.53435e-05	5.66876e-05	3.73993e-05	-7.11254e-05	6.55285e-05	0.000157641	7.78974e-05	-0.000132125	-0.000339922	-0.000521958	-0.000667655	-0.000764696	-0.000864236	-0.000838918	-0.000773442	-0.00059135	-0.000662144	-0.000632484
	1288.67	3.69387e-05	-2.27265e-05	0.000179019	0.000135562	5.73085e-05	-0.000112544	-0.000242626	-0.000121395	-4.30712e-05	0.00016398	0.000185632	9.8718e-05	-0.000133756	-0.000346887	-0.000329921	-0.000208442	-0.000120809	-0.00012712	-0.000123757	-0.000150812	-0.000205113	-0.000158852	3.04869e-05	0.000270636	0.000299244	0.00015637	8.34597e-05	4.22039e-05	-5.78384e-06	-0.00013573	2.79618e-05	3.10072e-05	1.41374e-06	-0.000120941	5.47603e-06	7.76874e-05	1.91054e-05	-0.000170045	-0.000341302	-0.000515158	-0.000615	-0.000668073	-0.000768801	-0.000723573	-0.000692658	-0.000509781	-0.000596893	-0.000597969
	1287.07	2.82683e-05	-3.4e-05	0.000162004	0.000140036	5.05916e-05	-0.000118761	-0.000223027	-0.000113822	-4.66129e-05	0.000153761	0.000179201	9.99001e-05	-0.000142366	-0.000329717	-0.000315258	-0.000200565	-0.000103653	-9.72695e-05	-0.000114087	-0.000154466	-0.000210442	-0.000165654	3.08038e-05	0.000276463	0.000300566	0.000155779	5.84817e-05	2.97438e-05	-1.00863e-05	-0.000130426	3.39415e-06	-2.1584e-05	-3.73437e-05	-0.000160665	-2.4516e-05	3.09931e-05	-2.92432e-05	-0.000206349	-0.000362313	-0.000528725	-0.000630291	-0.000688304	-0.000794362	-0.000742571	-0.000717783	-0.000545755	-0.00065145	-0.000688888
	1285.46	3.91082e-05	-3.99913e-05	0.00014605	0.000143556	6.64171e-05	-0.000117883	-0.00023429	-0.000118587	-6.01493e-05	0.00016581	0.000208228	0.000124198	-0.000145903	-0.000307183	-0.000309516	-0.000209687	-0.000106308	-9.18795e-05	-0.000118897	-0.000164099	-0.00022446	-0.000177362	2.80745e-05	0.000288018	0.000316141	0.000151875	4.22957e-05	1.50336e-05	-8.49072e-06	-0.000121078	-1.03856e-06	-2.76099e-05	-4.73549e-05	-0.000174975	-2.80315e-05	2.65661e-05	-3.2318e-05	-0.000203347	-0.000368934	-0.000554335	-0.000710426	-0.000807384	-0.00092415	-0.000859575	-0.000850436	-0.000683499	-0.000791701	-0.000807604
	1283.86	5.39119e-05	-2.9503e-05	0.000153819	0.000149601	7.30797e-05	-0.000121416	-0.000258677	-0.000140668	-7.53358e-05	0.000207945	0.000235572	0.000145723	-0.000159467	-0.000307301	-0.000317409	-0.000223384	-0.000133693	-0.00011717	-0.000138605	-0.000174734	-0.000239463	-0.000195014	2.89283e-05	0.000303682	0.000335618	0.000155702	4.42662e-05	1.89113e-05	8.27166e-06	-0.000105739	3.07312e-05	2.38581e-05	-5.04848e-06	-0.000148568	-7.50779e-06	5.99974e-05	6.42535e-06	-0.000169727	-0.000363576	-0.000584238	-0.000800996	-0.000916652	-0.00102	-0.000975592	-0.000965769	-0.000808702	-0.000899759	-0.000897
	1282.25	7.81806e-05	-8.62057e-06	0.000160466	0.000144798	6.36167e-05	-0.000124313	-0.000271798	-0.000153348	-7.35219e-05	0.000218068	0.00023386	0.000150233	-0.00015434	-0.000327557	-0.000327927	-0.000244198	-0.000167196	-0.000149285	-0.000162159	-0.000175498	-0.000245287	-0.000212546	2.53339e-05	0.000305697	0.000343142	0.000167924	7.32716e-05	2.83567e-05	2.1141e-05	-9.58741e-05	6.80253e-05	8.56156e-05	5.08903e-05	-0.000100057	3.63322e-05	0.00011706	6.27698e-05	-0.000128661	-0.000364585	-0.000613989	-0.000844209	-0.00096056	-0.00104	-0.000993062	-0.000987252	-0.000817637	-0.000896993	-0.000878038
	1280.65	9.43742e-05	5.67433e-06	0.000156295	0.00012249	3.83583e-05	-0.000128442	-0.000264098	-0.000147667	-4.94459e-05	0.000210888	0.000222302	0.000136923	-0.00013567	-0.000339975	-0.000330882	-0.000254857	-0.000186733	-0.000168872	-0.000168807	-0.000159642	-0.000232356	-0.000213327	1.15763e-05	0.000283404	0.00032872	0.000168776	8.76788e-05	3.45705e-05	2.55619e-05	-9.55034e-05	7.50404e-05	9.42358e-05	7.17514e-05	-7.52029e-05	6.21809e-05	0.000151404	7.97703e-05	-0.000127522	-0.000362647	-0.000607427	-0.000794546	-0.000882429	-0.000931582	-0.000883776	-0.000874513	-0.000704452	-0.000785848	-0.000766042
	1279.05	0.000108586	1.2284e-05	0.000147433	0.000105815	2.95914e-05	-0.000120478	-0.000251897	-0.000143	-2.91862e-05	0.00019078	0.000207706	0.000116666	-0.000114498	-0.000333927	-0.000327401	-0.000247246	-0.000176009	-0.000162163	-0.000160958	-0.000144764	-0.000210462	-0.000202324	-1.09991e-05	0.000243501	0.000300523	0.000158101	8.94108e-05	3.68432e-05	2.37504e-05	-0.000102048	5.08363e-05	6.05694e-05	3.27173e-05	-0.000100091	4.34063e-05	0.000136674	5.77111e-05	-0.000145068	-0.000348379	-0.000549119	-0.000683607	-0.000748834	-0.000791678	-0.00072851	-0.000709714	-0.000556813	-0.00066552	-0.000652226
	1277.44	0.000117935	2.01995e-05	0.0001343	9.96157e-05	3.20826e-05	-0.000102473	-0.00023671	-0.00014931	-4.37897e-05	0.000157373	0.000195934	0.000112427	-9.44998e-05	-0.000317645	-0.000314714	-0.000220428	-0.000141201	-0.000139672	-0.000154296	-0.000153802	-0.0002006	-0.000182145	-2.24147e-05	0.000216745	0.000274588	0.000151125	6.67317e-05	2.2455e-05	1.39309e-05	-0.000103578	2.19533e-05	2.42126e-05	-1.89443e-05	-0.000141656	-6.82301e-06	9.21123e-05	2.08679e-05	-0.000163395	-0.000330563	-0.000483782	-0.000586592	-0.00064377	-0.000696937	-0.000633267	-0.000611715	-0.000490094	-0.000622027	-0.000611767
	1275.84	0.000114091	1.97413e-05	0.000128478	0.000114782	3.80991e-05	-9.16421e-05	-0.000232606	-0.000150798	-7.19662e-05	0.000132055	0.000189228	0.000116286	-7.81236e-05	-0.000319538	-0.000307818	-0.000197035	-0.000106643	-0.000112538	-0.000146445	-0.000173338	-0.000201234	-0.000166706	-1.10975e-05	0.000222022	0.000273362	0.000162458	7.24925e-05	2.03415e-05	1.31158e-05	-0.000101693	1.45577e-05	6.66042e-06	-3.8463e-05	-0.000161467	-3.06193e-05	6.3131e-05	-1.46936e-06	-0.000173631	-0.000330463	-0.000457781	-0.000572923	-0.000644433	-0.000718414	-0.0006564	-0.000646314	-0.000547444	-0.000685938	-0.000668224
	1274.24	0.000106055	2.1458e-05	0.000126294	0.000123707	5.48055e-05	-8.12519e-05	-0.000231952	-0.000141165	-8.96347e-05	0.000128343	0.000175744	0.000118425	-7.3572e-05	-0.000326996	-0.000308768	-0.000193093	-9.58235e-05	-9.59223e-05	-0.000133838	-0.000171999	-0.000212818	-0.00017664	5.35959e-06	0.00025048	0.000299059	0.000192081	0.000105722	3.18092e-05	1.30994e-05	-0.000108203	9.66418e-06	4.37022e-06	-2.14382e-05	-0.000148944	-2.18091e-05	5.99029e-05	-4.5657e-06	-0.000177366	-0.000348285	-0.000492397	-0.00064062	-0.0007391	-0.00080014	-0.000766228	-0.000771867	-0.000683442	-0.000803096	-0.000767346
	1272.63	6.83131e-05	-3.94707e-05	0.000121014	0.000125691	6.51324e-05	-8.02958e-05	-0.000226159	-0.000126427	-8.32324e-05	0.000139252	0.000177945	0.000121926	-7.937e-05	-0.000333021	-0.000315392	-0.000214458	-0.000117695	-9.6412e-05	-0.000116587	-0.000162391	-0.000229333	-0.000197434	7.48557e-06	0.000274378	0.000321526	0.000194185	0.000104323	4.76144e-05	6.24845e-06	-0.000137403	-1.31878e-05	1.03328e-05	1.45779e-05	-0.000112384	1.66987e-05	8.33139e-05	2.29513e-05	-0.000160733	-0.000352032	-0.000549742	-0.000733768	-0.000856002	-0.000905268	-0.000876625	-0.000885231	-0.000794332	-0.000894353	-0.000858352
	1271.03	4.54231e-05	-6.62288e-05	0.00011187	0.000113621	5.87101e-05	-9.43567e-05	-0.000228296	-0.000119218	-5.95747e-05	0.000157219	0.000194452	0.000131824	-8.06246e-05	-0.000329707	-0.000327425	-0.00024883	-0.000153951	-0.000111246	-0.000106579	-0.000150229	-0.000232724	-0.000206349	4.7535e-06	0.000283186	0.000332964	0.000180102	9.6205e-05	6.23451e-05	2.50778e-06	-0.000149657	-2.6521e-05	2.47326e-05	4.10103e-05	-8.51966e-05	4.55136e-05	0.000110942	6.22968e-05	-0.00012338	-0.000330482	-0.000580086	-0.000782425	-0.000907754	-0.000931496	-0.000893042	-0.00089379	-0.000796022	-0.000882747	-0.000843205
	1269.42	2.73203e-05	-7.06243e-05	0.000102825	9.75841e-05	5.16864e-05	-0.000104881	-0.000233151	-0.000120641	-3.50448e-05	0.000172425	0.000206176	0.00013853	-7.54836e-05	-0.000317907	-0.00033311	-0.000263494	-0.000168965	-0.000118992	-0.000103726	-0.000140056	-0.000217803	-0.000190763	1.20802e-05	0.000279274	0.000322229	0.00016122	8.54319e-05	6.82078e-05	3.48174e-06	-0.00012879	-2.37837e-05	4.7586e-05	5.28024e-05	-7.89229e-05	5.66919e-05	0.000130262	8.69773e-05	-9.21951e-05	-0.000312561	-0.000568889	-0.000762862	-0.000856985	-0.000862016	-0.000794967	-0.000793177	-0.00069173	-0.000787457	-0.000734595
	1267.82	5.29409e-05	-5.23884e-05	9.85269e-05	8.26799e-05	3.56723e-05	-0.000109347	-0.000246425	-0.000129887	-3.03143e-05	0.000175382	0.000199441	0.000133004	-7.78363e-05	-0.000310184	-0.000320823	-0.000241212	-0.00014694	-0.000106622	-0.000102634	-0.000134146	-0.000195197	-0.0001626	2.02774e-05	0.000255187	0.000276013	0.000136483	7.69336e-05	6.13005e-05	1.01882e-05	-0.000109778	-1.91535e-05	4.79635e-05	2.8469e-05	-0.000114693	3.53312e-05	0.000120184	8.16294e-05	-9.57913e-05	-0.000313347	-0.000534473	-0.000708216	-0.000754985	-0.000725464	-0.000646789	-0.000650899	-0.000553037	-0.000653532	-0.000582033
	1266.22	5.96235e-05	-4.19629e-05	9.31189e-05	7.02958e-05	2.6945e-05	-9.47457e-05	-0.000252218	-0.0001413	-5.15798e-05	0.000152252	0.000157254	0.000105729	-9.51307e-05	-0.000302236	-0.000296101	-0.000199805	-0.000112921	-9.45405e-05	-0.000112198	-0.000142054	-0.000187098	-0.000150404	1.19993e-05	0.000231212	0.000247455	0.000123456	6.17428e-05	4.19615e-05	6.6142e-06	-0.000120396	-2.0133e-05	1.73283e-05	-1.96653e-05	-0.000164414	-1.06919e-05	8.06377e-05	4.44749e-05	-0.000127141	-0.000323808	-0.000485314	-0.000626026	-0.000648753	-0.00065277	-0.000553994	-0.000566294	-0.000469692	-0.000588128	-0.000517206
	1264.61	4.74071e-05	-3.47631e-05	9.47718e-05	7.28494e-05	3.36783e-05	-7.91389e-05	-0.000237852	-0.000146245	-7.74303e-05	0.000130063	0.000132832	8.32499e-05	-0.000107418	-0.000291783	-0.000272745	-0.000170601	-9.11179e-05	-9.26422e-05	-0.000126298	-0.000160178	-0.000199674	-0.000170089	-1.36707e-05	0.000219798	0.000257822	0.000131466	4.23512e-05	1.0733e-05	-9.42982e-06	-0.000142465	-2.18856e-05	-1.39592e-05	-5.07411e-05	-0.00018144	-3.38318e-05	5.00787e-05	9.38463e-06	-0.000156883	-0.000336537	-0.000465267	-0.000593083	-0.000629361	-0.000671144	-0.000572061	-0.000595089	-0.000511633	-0.000637265	-0.000573317
	1263.01	3.11726e-05	-2.96845e-05	0.000104951	8.67041e-05	4.07044e-05	-7.15916e-05	-0.000237481	-0.000149646	-8.74859e-05	0.000132037	0.000166508	9.54213e-05	-9.82257e-05	-0.000286041	-0.00026297	-0.000163966	-8.65814e-05	-9.51652e-05	-0.000133531	-0.000173661	-0.000222059	-0.000201335	-3.33707e-05	0.000232197	0.000292083	0.00015323	3.58888e-05	2.92749e-07	-1.31372e-05	-0.000138976	-1.54802e-05	-1.7158e-05	-4.16261e-05	-0.000155553	-1.21969e-05	7.0438e-05	5.92626e-06	-0.000167554	-0.000325518	-0.000492072	-0.000633975	-0.000710292	-0.000772087	-0.000679019	-0.000707263	-0.000640704	-0.000767299	-0.000704282
	1261.41	3.39499e-05	-2.10685e-05	0.000116816	0.000107144	5.60473e-05	-7.87939e-05	-0.000251001	-0.00015926	-8.97721e-05	0.000156673	0.000212986	0.000113885	-5.80983e-05	-0.000288739	-0.00027287	-0.000178861	-0.000100584	-0.000105527	-0.000129159	-0.000167316	-0.000232929	-0.000213485	-3.09652e-05	0.00024555	0.000310514	0.000164116	5.06856e-05	2.13444e-05	-3.48309e-06	-0.000123484	-1.11352e-05	1.30312e-05	1.63439e-06	-0.000102795	3.68271e-05	0.00013067	3.12009e-05	-0.000148992	-0.000291507	-0.000527705	-0.000715609	-0.000825361	-0.000866137	-0.000775764	-0.000808046	-0.000760168	-0.000878582	-0.000809196
	1259.8	5.70096e-05	-6.64067e-06	0.000132295	0.000126823	6.12792e-05	-9.24403e-05	-0.000260264	-0.000173195	-9.13874e-05	0.000165374	0.000227813	0.000126003	-3.76055e-05	-0.000298423	-0.000287385	-0.0002001	-0.00011568	-0.000107595	-0.000119132	-0.000150277	-0.000230243	-0.000208706	-2.5616e-05	0.000247093	0.000308585	0.000161415	6.63571e-05	5.01578e-05	9.26548e-06	-0.000113915	-9.68253e-06	4.60161e-05	3.73674e-05	-7.15725e-05	6.7754e-05	0.000173971	7.65302e-05	-0.000111603	-0.000258531	-0.000534563	-0.000736079	-0.000854973	-0.00087539	-0.000787236	-0.000816072	-0.000776343	-0.00089322	-0.000815153
	1258.2	7.15029e-05	9.93045e-07	0.000135337	0.000122963	4.31373e-05	-0.000112881	-0.000258939	-0.000173722	-8.48442e-05	0.000157045	0.000215772	0.000133182	-4.20155e-05	-0.000308225	-0.000297991	-0.000214181	-0.000126747	-0.000108774	-0.000116887	-0.000141682	-0.00021503	-0.00018818	-2.11367e-05	0.000225377	0.000282974	0.000152517	6.87286e-05	4.72885e-05	3.07612e-06	-0.000114318	-1.2224e-05	4.86067e-05	4.15436e-05	-7.15028e-05	6.34931e-05	0.0001611	7.79266e-05	-9.84824e-05	-0.000264826	-0.00051906	-0.000700479	-0.000789624	-0.000778876	-0.000685812	-0.000711756	-0.000674771	-0.000790047	-0.000706466
	1256.59	7.26759e-05	2.21202e-07	0.000130635	0.000110027	2.63294e-05	-0.000115843	-0.000235851	-0.000147227	-7.90111e-05	0.000138958	0.000194	0.000129892	-6.89285e-05	-0.00031567	-0.000302027	-0.000211579	-0.000127938	-0.000107983	-0.000114805	-0.000133581	-0.000185603	-0.000162101	-1.67689e-05	0.000198395	0.00025323	0.000147363	6.43551e-05	3.23527e-05	-6.38116e-06	-0.000119029	-7.1409e-06	3.22066e-05	2.18522e-05	-9.80267e-05	2.55359e-05	9.49374e-05	2.43985e-05	-0.000140508	-0.000312313	-0.000500741	-0.000634142	-0.000672974	-0.000655934	-0.000563096	-0.00058274	-0.000541394	-0.000657221	-0.000575603
	1254.99	5.57725e-05	-7.13774e-06	0.000123342	0.000101952	3.57765e-05	-9.30632e-05	-0.000210637	-0.000120952	-7.20275e-05	0.00012018	0.000166996	0.000117728	-9.28442e-05	-0.000315755	-0.000290453	-0.000174253	-9.79615e-05	-9.44462e-05	-0.00011127	-0.000126997	-0.000161928	-0.000143373	-8.44136e-06	0.000184845	0.000231326	0.000136532	5.60457e-05	1.73384e-05	-1.11602e-05	-0.000118161	4.51824e-06	1.27755e-05	-8.4124e-06	-0.000135387	-1.15394e-05	3.90002e-05	-3.11137e-05	-0.000196069	-0.000356407	-0.000498866	-0.0005969	-0.000595216	-0.000589091	-0.000489729	-0.000523614	-0.000483769	-0.000611208	-0.000526553
	1253.39	3.95115e-05	-1.18011e-05	0.000114925	0.00010068	6.04158e-05	-5.77346e-05	-0.00019561	-0.000117979	-7.28135e-05	0.000116182	0.00015504	9.77941e-05	-0.000106749	-0.000313842	-0.00027704	-0.000151068	-7.46414e-05	-8.73755e-05	-0.000115788	-0.000129779	-0.000150147	-0.000122586	1.86708e-06	0.000188758	0.000224317	0.000119913	4.54201e-05	2.43631e-05	5.26136e-06	-0.000106488	1.48891e-05	-1.66862e-06	-3.16023e-05	-0.000163677	-2.71076e-05	3.14339e-05	-1.9789e-05	-0.000188581	-0.000372345	-0.000516714	-0.000623677	-0.000621108	-0.00061669	-0.000520837	-0.000559465	-0.000538527	-0.000684825	-0.000605178
	1251.78	3.93401e-05	-5.35367e-06	0.000122168	0.000114385	7.82678e-05	-4.59671e-05	-0.000200891	-0.000134154	-7.87059e-05	0.00012655	0.000164416	9.31017e-05	-0.00010669	-0.000317762	-0.000274827	-0.000154389	-6.89183e-05	-8.60015e-05	-0.000121188	-0.000136465	-0.00015925	-0.000119903	6.14592e-06	0.000213717	0.0002464	0.000115429	4.01589e-05	3.96732e-05	1.73328e-05	-0.000105742	1.75233e-05	-5.46881e-06	-3.49279e-05	-0.000165029	-1.65584e-05	5.90666e-05	2.74264e-05	-0.000136678	-0.00034756	-0.000539686	-0.000689819	-0.000725258	-0.00073104	-0.0006186	-0.000664638	-0.000656775	-0.000811168	-0.00072917
	1250.18	5.15648e-05	6.22446e-06	0.00013751	0.000122527	8.24771e-05	-5.68748e-05	-0.00022683	-0.000154379	-7.91975e-05	0.000150602	0.000197246	0.00011421	-8.96053e-05	-0.00031687	-0.000276967	-0.000179623	-9.19381e-05	-9.23428e-05	-0.000124718	-0.000144355	-0.000183124	-0.000136913	1.18953e-05	0.00025131	0.000300576	0.000143567	5.03229e-05	4.95676e-05	1.53772e-05	-0.000114395	1.33356e-05	1.04025e-05	-3.14502e-06	-0.000133837	5.64836e-06	0.000100938	8.82295e-05	-6.53404e-05	-0.000299964	-0.000545045	-0.000733221	-0.000806855	-0.000790741	-0.000694264	-0.000743161	-0.000744385	-0.000893104	-0.00079452
	1248.57	7.05155e-05	2.0529e-05	0.000148458	0.000122533	6.82668e-05	-7.84272e-05	-0.000248538	-0.000154696	-6.64239e-05	0.000171132	0.000212934	0.0001326	-7.32142e-05	-0.000308337	-0.000287256	-0.000210717	-0.000125524	-0.00010224	-0.000119738	-0.000146202	-0.000209457	-0.000175129	8.42451e-06	0.000280799	0.00033983	0.000181092	7.85281e-05	6.43985e-05	1.66061e-05	-0.000119384	1.04204e-05	3.97046e-05	4.07619e-05	-9.50282e-05	2.73945e-05	0.000131629	0.000117749	-3.07322e-05	-0.000268537	-0.000534908	-0.000718764	-0.000786421	-0.000716747	-0.000640084	-0.000720552	-0.000737308	-0.00086871	-0.000737375
	1246.97	7.99073e-05	1.88268e-05	0.000142638	0.000116091	5.39886e-05	-8.9239e-05	-0.000250664	-0.000140115	-4.94741e-05	0.000178391	0.000207457	0.000128233	-7.22597e-05	-0.000291591	-0.000289214	-0.000225186	-0.000140617	-9.97665e-05	-0.000103989	-0.000138349	-0.000218749	-0.000202192	-8.2061e-06	0.000266553	0.000324912	0.000190798	0.00010199	7.12566e-05	2.0923e-05	-0.00011255	8.68009e-06	5.60349e-05	5.82267e-05	-9.01165e-05	3.36033e-05	0.000133042	0.000107679	-4.75103e-05	-0.000266871	-0.000500872	-0.000633526	-0.000666894	-0.000576347	-0.000504048	-0.000601952	-0.000615602	-0.000749576	-0.00059871
	1245.37	6.27359e-05	1.64551e-06	0.0001229	9.85833e-05	4.67865e-05	-8.21336e-05	-0.000227021	-0.000119362	-4.26303e-05	0.0001614	0.000172783	0.000105254	-8.39639e-05	-0.000271635	-0.000280501	-0.000211803	-0.000129011	-9.38177e-05	-0.000100471	-0.000133911	-0.000209054	-0.000205744	-3.22248e-05	0.000209474	0.0002657	0.000164218	9.71668e-05	6.05693e-05	1.21052e-05	-0.000110606	-5.18156e-06	3.06647e-05	3.08358e-05	-0.000122108	1.32591e-05	8.97043e-05	5.75169e-05	-0.000101471	-0.000291923	-0.000461028	-0.000553475	-0.000551172	-0.000497458	-0.000382494	-0.000477477	-0.000484011	-0.000620545	-0.000476486
	1243.76	4.16249e-05	-2.69467e-05	0.000101789	9.53028e-05	4.86992e-05	-6.8485e-05	-0.000199952	-0.000102985	-5.0115e-05	0.000134932	0.000137574	8.02591e-05	-0.00010464	-0.000275282	-0.000276465	-0.000186886	-0.000102945	-8.76012e-05	-0.000104781	-0.000135289	-0.000193869	-0.00018862	-3.41233e-05	0.000173319	0.000220548	0.000130351	7.06237e-05	3.38681e-05	-9.94354e-06	-0.000117365	-2.57532e-05	-8.86751e-06	-1.52626e-05	-0.000162172	-1.82686e-05	3.79777e-05	8.45621e-06	-0.000144989	-0.000316352	-0.000452197	-0.000544312	-0.000532787	-0.000505745	-0.000366297	-0.000446764	-0.00045083	-0.000598971	-0.000474513
	1242.16	3.38872e-05	-4.34625e-05	9.33211e-05	0.000104567	5.32653e-05	-6.10482e-05	-0.00019523	-0.000101902	-6.26068e-05	0.000124685	0.000132804	8.35185e-05	-0.000103526	-0.00028256	-0.000272713	-0.00016685	-8.28576e-05	-8.36974e-05	-0.000108691	-0.000139363	-0.000183531	-0.000160669	-1.81632e-05	0.000188324	0.000219936	0.000114442	3.13176e-05	1.14989e-05	-2.51311e-05	-0.000123967	-3.98363e-05	-3.20678e-05	-3.78498e-05	-0.000171902	-2.74444e-05	2.39414e-05	-2.34442e-07	-0.000143122	-0.000312897	-0.000468793	-0.000599207	-0.000614305	-0.000600673	-0.000462382	-0.000537483	-0.000531129	-0.000680556	-0.00057229
	1240.56	5.27155e-05	-2.99301e-05	0.000103165	0.000112362	5.25538e-05	-7.09378e-05	-0.000214443	-0.000116067	-6.8086e-05	0.000125527	0.000153524	0.000107397	-8.9054e-05	-0.000291158	-0.000271648	-0.000169965	-8.28611e-05	-8.74282e-05	-0.000109817	-0.000139866	-0.000183549	-0.000141219	-3.61382e-06	0.000225051	0.000268366	0.000103239	8.67342e-06	1.86625e-05	-1.4764e-05	-0.000119025	-3.96102e-05	-2.29975e-05	-2.70717e-05	-0.000162753	-1.84164e-05	5.68395e-05	3.68601e-05	-0.00010234	-0.000297588	-0.00049765	-0.00066321	-0.000727428	-0.00070815	-0.000583252	-0.000666573	-0.000666946	-0.000827285	-0.00070428
	1238.95	8.46485e-05	8.2452e-06	0.000125108	0.000118386	5.42601e-05	-8.68924e-05	-0.000232172	-0.00012465	-7.01923e-05	0.00012217	0.000173767	0.00013013	-7.00434e-05	-0.000279535	-0.000269005	-0.000189344	-0.000107042	-9.95165e-05	-0.000107545	-0.000128464	-0.000182756	-0.000139547	-7.4834e-06	0.000229565	0.000297027	9.40586e-05	-2.74914e-07	4.40778e-05	8.28635e-06	-0.000105331	-3.77602e-05	3.65577e-06	-3.75689e-06	-0.00015353	-1.51366e-05	9.99355e-05	9.19707e-05	-5.56834e-05	-0.000281705	-0.000524511	-0.000704796	-0.000794842	-0.000750157	-0.0006288	-0.000722174	-0.000727358	-0.000888243	-0.000751407
	1237.35	9.735e-05	2.19445e-05	0.000131465	0.000113405	5.6893e-05	-8.85838e-05	-0.00022445	-0.000125176	-6.81516e-05	0.00011063	0.000176596	0.00013318	-5.53013e-05	-0.000253424	-0.000254739	-0.000217037	-0.00011877	-0.000106981	-0.000106587	-0.000113902	-0.00017192	-0.000149554	-2.03177e-05	0.000216763	0.000297857	0.000106727	1.25236e-05	6.63115e-05	2.37179e-05	-9.25436e-05	-3.6022e-05	3.54735e-05	2.62824e-05	-0.000139674	-2.3121e-05	0.0001129	0.000113439	-3.90667e-05	-0.000276267	-0.000517817	-0.000681164	-0.000759383	-0.000683957	-0.000545268	-0.000646698	-0.000655444	-0.000825455	-0.000678997
	1235.74	7.98381e-05	1.41441e-05	0.000127796	0.000103634	5.31153e-05	-7.44155e-05	-0.000193999	-0.000108082	-5.77504e-05	0.000109359	0.000169582	0.00011582	-5.37387e-05	-0.000243735	-0.000245445	-0.000225662	-0.000105751	-9.9007e-05	-0.000105475	-0.000107654	-0.000158616	-0.000150845	-2.43472e-05	0.000197327	0.000271264	0.000127645	3.82115e-05	6.73357e-05	2.61132e-05	-8.41582e-05	-2.87684e-05	5.68564e-05	4.01993e-05	-0.000126887	-2.51771e-05	9.91408e-05	9.85022e-05	-5.73787e-05	-0.000278792	-0.00048001	-0.000612409	-0.000658896	-0.00057757	-0.000400972	-0.000504058	-0.000518206	-0.000690918	-0.000551287
	1234.14	4.63889e-05	-1.59576e-05	0.000104277	9.09467e-05	4.46778e-05	-5.88608e-05	-0.000172373	-9.44679e-05	-5.22682e-05	0.000117637	0.000173234	9.78876e-05	-5.83977e-05	-0.000251044	-0.000246781	-0.000203993	-7.68276e-05	-7.48784e-05	-9.64254e-05	-0.000108334	-0.000151529	-0.000146279	-2.07254e-05	0.000184416	0.000241166	0.000143122	6.34799e-05	5.86126e-05	1.99057e-05	-8.38387e-05	-1.40624e-05	4.76832e-05	2.67879e-05	-0.000123173	-1.70957e-05	7.23885e-05	6.36537e-05	-8.94056e-05	-0.000280594	-0.000437102	-0.00053228	-0.000548989	-0.000484157	-0.000313224	-0.000417188	-0.000446401	-0.000614778	-0.000472648
	1232.54	1.80847e-05	-4.43227e-05	8.25991e-05	8.19437e-05	4.87277e-05	-4.28017e-05	-0.00016624	-8.55835e-05	-5.21394e-05	0.000118759	0.000175606	8.83901e-05	-6.99211e-05	-0.000269527	-0.000254053	-0.000172176	-6.22339e-05	-5.9268e-05	-8.89327e-05	-0.000113832	-0.000155509	-0.000144866	-2.23259e-05	0.000174797	0.000222872	0.000139726	6.71339e-05	5.55981e-05	1.36135e-05	-9.03678e-05	-8.44913e-06	1.1847e-05	-4.42064e-06	-0.00013074	-1.20541e-05	5.38354e-05	3.68078e-05	-0.000102017	-0.000278628	-0.000410816	-0.000502106	-0.000516128	-0.000496402	-0.000344224	-0.00045134	-0.000479773	-0.000631995	-0.000488816
	1230.93	1.50211e-05	-4.58628e-05	8.81382e-05	9.17772e-05	6.49832e-05	-3.55489e-05	-0.000177539	-9.54542e-05	-6.14367e-05	0.000115424	0.000173469	9.36432e-05	-7.51707e-05	-0.000280045	-0.000268158	-0.00017097	-7.40196e-05	-6.49106e-05	-8.97061e-05	-0.000127252	-0.000170209	-0.000152219	-2.25294e-05	0.000182778	0.000238313	0.000138732	5.82859e-05	4.82049e-05	-3.4435e-06	-0.000105124	-1.66743e-05	-1.20207e-05	-2.15361e-05	-0.000134524	-7.35716e-06	6.38173e-05	5.32075e-05	-8.44914e-05	-0.000276211	-0.000431888	-0.000559753	-0.000589995	-0.00057637	-0.000453494	-0.000566115	-0.000595545	-0.000733403	-0.000588429
	1229.33	2.4735e-05	-3.08252e-05	0.000108173	0.000107964	7.44657e-05	-4.22651e-05	-0.000193028	-0.000113653	-7.29937e-05	0.000127636	0.000181431	0.000112158	-6.5008e-05	-0.000282727	-0.000288531	-0.000206909	-0.000108391	-8.83674e-05	-9.60181e-05	-0.000141686	-0.000191062	-0.000174555	-2.99259e-05	0.000204051	0.000273144	0.00015312	5.27801e-05	5.14258e-05	-5.29709e-06	-0.000104176	-2.24958e-05	6.57053e-06	4.07206e-06	-0.000113315	7.22363e-06	9.16987e-05	8.58184e-05	-6.08928e-05	-0.00027567	-0.00045243	-0.000631829	-0.000694848	-0.00066563	-0.000545177	-0.000654654	-0.000689201	-0.000814397	-0.000671065
	1227.72	4.21352e-05	-1.43269e-05	0.000120192	0.000112395	6.70012e-05	-5.99703e-05	-0.000214494	-0.00013138	-7.99433e-05	0.0001434	0.000187675	0.000140947	-4.70614e-05	-0.00027759	-0.000299429	-0.000230141	-0.00013975	-0.000106797	-9.78507e-05	-0.000148211	-0.000206261	-0.000192784	-3.89537e-05	0.000220026	0.000303242	0.000176748	7.06752e-05	6.72634e-05	1.4576e-05	-8.68645e-05	-1.43027e-05	4.83758e-05	5.23273e-05	-7.46243e-05	3.39054e-05	0.00012234	0.000110546	-4.60533e-05	-0.000264201	-0.000451413	-0.000636109	-0.000706052	-0.000642814	-0.000530855	-0.000629291	-0.000672015	-0.000789377	-0.000652177
	1226.12	5.50753e-05	-8.82022e-06	0.000114821	0.000103228	5.28166e-05	-7.60494e-05	-0.000225568	-0.000136167	-7.79737e-05	0.000143101	0.000182059	0.000137607	-3.98904e-05	-0.000266575	-0.000290433	-0.000228368	-0.000148953	-0.000110951	-9.41803e-05	-0.000132227	-0.000190506	-0.000184901	-3.83465e-05	0.000217264	0.000303616	0.000187082	8.46238e-05	7.64758e-05	3.79058e-05	-7.03051e-05	-7.20477e-06	7.13347e-05	7.46667e-05	-5.21847e-05	4.28261e-05	0.000129245	0.00010555	-5.45851e-05	-0.000256455	-0.000420608	-0.000562338	-0.000614577	-0.00053261	-0.000418022	-0.000508704	-0.00055789	-0.000666356	-0.000540205
	1224.52	5.52996e-05	-1.19033e-05	0.000102434	8.32288e-05	3.84486e-05	-8.02467e-05	-0.000215913	-0.000127543	-7.08264e-05	0.000119071	0.000155749	0.000110241	-5.72119e-05	-0.000260913	-0.000266891	-0.000193565	-0.000127368	-9.99838e-05	-8.96726e-05	-0.000111305	-0.000163463	-0.00016398	-3.90693e-05	0.000188812	0.000263646	0.000166258	7.24828e-05	5.77372e-05	2.38971e-05	-6.95625e-05	-5.12342e-06	5.91662e-05	4.93352e-05	-6.71945e-05	1.33545e-05	9.84786e-05	5.91823e-05	-8.57683e-05	-0.000264886	-0.000390552	-0.000475723	-0.00049188	-0.000415617	-0.000301902	-0.000386003	-0.00042928	-0.000535346	-0.000418241
	1222.91	4.48554e-05	-1.08052e-05	0.000101944	7.70014e-05	3.43114e-05	-7.2803e-05	-0.000195582	-0.000113738	-6.62987e-05	0.000104846	0.00013204	7.993e-05	-8.41702e-05	-0.00027102	-0.000255176	-0.00016848	-9.90553e-05	-8.58676e-05	-8.63075e-05	-8.90156e-05	-0.000130172	-0.000136952	-3.70224e-05	0.000157038	0.000217764	0.000127036	3.65785e-05	2.03717e-05	-3.60994e-06	-7.28609e-05	-1.25976e-05	2.79575e-05	5.49783e-07	-0.000105719	-2.71055e-05	5.82318e-05	1.64022e-05	-0.000108862	-0.000280469	-0.000376463	-0.000432816	-0.000439129	-0.000392634	-0.000277189	-0.000361754	-0.000401989	-0.000513081	-0.000401065
	1221.31	3.12251e-05	-1.09779e-05	0.000105641	8.16467e-05	3.6749e-05	-6.31834e-05	-0.000182565	-0.00010197	-6.33387e-05	0.000111132	0.000131951	7.29251e-05	-9.51903e-05	-0.000280163	-0.00025963	-0.000163463	-8.62965e-05	-7.72894e-05	-8.09424e-05	-8.17548e-05	-0.000114749	-0.000121221	-3.07535e-05	0.000146148	0.000192591	9.5035e-05	6.99683e-06	3.91263e-06	-1.60715e-05	-7.38795e-05	-2.24132e-05	-9.26581e-07	-3.2634e-05	-0.000137834	-5.45373e-05	3.36301e-05	1.10189e-05	-0.00010021	-0.000286286	-0.000402924	-0.000468766	-0.000495543	-0.000466575	-0.000360256	-0.000446044	-0.000480428	-0.000589448	-0.000477218
	1219.71	4.16408e-05	-2.26312e-06	0.000114248	9.78724e-05	4.63067e-05	-5.47046e-05	-0.000185703	-9.81231e-05	-6.11862e-05	0.000127655	0.000145807	8.36536e-05	-8.57799e-05	-0.00027525	-0.000263633	-0.00017105	-8.85372e-05	-7.22499e-05	-7.40952e-05	-8.25474e-05	-0.00012633	-0.00013644	-2.97773e-05	0.000160744	0.000208614	9.25275e-05	5.48253e-06	2.22345e-05	-1.83185e-06	-7.50098e-05	-2.96195e-05	-6.74317e-06	-2.77128e-05	-0.000139979	-4.23992e-05	5.11681e-05	5.88922e-05	-5.33703e-05	-0.000260779	-0.000443888	-0.000558215	-0.000604076	-0.00056495	-0.00046612	-0.000565108	-0.000600137	-0.000700144	-0.000576292
	1218.1	6.1309e-05	8.80006e-06	0.000121916	0.000117348	6.0684e-05	-5.68705e-05	-0.000202269	-0.000107479	-5.68492e-05	0.000141552	0.000170858	0.000112168	-5.29389e-05	-0.000254918	-0.000257057	-0.000183856	-0.000103255	-7.95192e-05	-7.54021e-05	-9.01745e-05	-0.000151782	-0.000161152	-3.10481e-05	0.000181776	0.000236579	0.000112433	2.59307e-05	5.1709e-05	1.62769e-05	-7.70573e-05	-3.33398e-05	1.92632e-05	1.71697e-05	-0.000102804	3.45105e-06	0.000102303	0.000126027	-1.82726e-06	-0.000221187	-0.000453178	-0.000597679	-0.000651101	-0.000583276	-0.000486312	-0.000595893	-0.00063509	-0.000719771	-0.000580636
	1216.5	7.24005e-05	1.25781e-05	0.000117815	0.000109752	5.53319e-05	-6.71208e-05	-0.000210047	-0.000114569	-5.40152e-05	0.000142224	0.000189991	0.000136448	-2.32557e-05	-0.000230357	-0.000240855	-0.0001888	-0.000121693	-9.99494e-05	-9.11748e-05	-0.000106407	-0.000169554	-0.000174869	-3.92168e-05	0.000180923	0.000247348	0.000134788	6.00649e-05	7.55025e-05	3.03733e-05	-6.58344e-05	-2.377e-05	4.99688e-05	5.60308e-05	-7.38479e-05	3.67712e-05	0.000138377	0.000159421	2.05119e-05	-0.000185337	-0.000405777	-0.000544314	-0.000587749	-0.000501148	-0.000393389	-0.00050721	-0.000552687	-0.000629853	-0.000487041
	1214.89	7.36246e-05	1.42985e-05	0.000106116	8.47093e-05	3.79513e-05	-7.39168e-05	-0.000194963	-0.000103798	-5.32451e-05	0.000126506	0.00017707	0.000135655	-2.36802e-05	-0.000221691	-0.000230754	-0.000178209	-0.000122315	-0.000110416	-0.000106051	-0.000116577	-0.000166293	-0.000166775	-4.67167e-05	0.000155263	0.000223256	0.000135602	7.44811e-05	8.21735e-05	3.49747e-05	-4.88308e-05	-1.03548e-05	5.41985e-05	5.46757e-05	-8.21084e-05	2.84277e-05	0.000122757	0.000134467	-2.87322e-06	-0.000183497	-0.000351185	-0.000444881	-0.000461142	-0.000378355	-0.000265827	-0.000369723	-0.000409014	-0.000484818	-0.000352177
	1213.29	5.36991e-05	-6.42329e-06	8.3581e-05	5.89666e-05	2.40733e-05	-6.71369e-05	-0.00016558	-8.34661e-05	-5.30081e-05	0.000100572	0.000137285	0.000103156	-4.97468e-05	-0.000225962	-0.000225226	-0.000152751	-9.66691e-05	-9.79637e-05	-0.000109175	-0.000117922	-0.000146357	-0.000137918	-3.74977e-05	0.000135201	0.00019586	0.000131753	7.77678e-05	7.38478e-05	2.82694e-05	-4.43672e-05	-1.40311e-05	2.00332e-05	1.5401e-05	-0.000119564	-1.64624e-05	6.46366e-05	6.28037e-05	-5.89006e-05	-0.00022483	-0.000339167	-0.000398114	-0.000384139	-0.000321475	-0.000215766	-0.000308938	-0.00033288	-0.000405874	-0.00029154
	1211.69	3.10918e-05	-2.69106e-05	7.43683e-05	5.36263e-05	2.45575e-05	-5.69931e-05	-0.000149936	-7.61146e-05	-5.78404e-05	7.73418e-05	9.9256e-05	6.81643e-05	-7.80171e-05	-0.000237853	-0.000225512	-0.000132097	-6.6848e-05	-7.30519e-05	-9.81032e-05	-0.000111192	-0.000128077	-0.000113966	-1.97042e-05	0.000141645	0.000192665	0.000126561	7.03441e-05	5.82407e-05	1.71025e-05	-7.09466e-05	-2.85625e-05	-8.72835e-06	-1.56198e-05	-0.000135725	-5.48218e-05	8.9268e-06	-1.66909e-06	-0.000114556	-0.000280059	-0.000376544	-0.00042788	-0.000413073	-0.000374746	-0.000283887	-0.000366526	-0.000387555	-0.00045619	-0.000363409
	1210.08	2.32653e-05	-3.10338e-05	8.98782e-05	7.63135e-05	3.9008e-05	-5.42599e-05	-0.000164613	-8.93879e-05	-6.5588e-05	7.76971e-05	9.56891e-05	6.06762e-05	-8.59659e-05	-0.000249353	-0.00023691	-0.000142177	-6.89657e-05	-6.67009e-05	-8.77853e-05	-9.94888e-05	-0.00011996	-0.000111579	-1.33529e-05	0.00015521	0.000202477	0.000119692	5.70202e-05	5.12495e-05	1.15064e-05	-9.29948e-05	-4.02117e-05	-4.51552e-06	-1.5551e-05	-0.000120036	-4.97252e-05	5.46056e-06	-8.48509e-07	-0.000110912	-0.00029736	-0.000438992	-0.000516189	-0.000524799	-0.000480879	-0.000401282	-0.000486029	-0.000529451	-0.000586298	-0.000495978
	1208.48	3.80818e-05	-1.5229e-05	0.00011187	9.83448e-05	4.88971e-05	-6.7485e-05	-0.000199552	-0.000117446	-7.35818e-05	9.5407e-05	0.000126508	9.03305e-05	-5.88539e-05	-0.000243193	-0.000244999	-0.000172381	-9.88649e-05	-8.05164e-05	-8.40816e-05	-9.02353e-05	-0.000123927	-0.000125109	-2.02576e-05	0.000161714	0.000217222	0.000126377	5.74192e-05	6.39094e-05	1.78722e-05	-9.3521e-05	-3.95246e-05	2.48803e-05	1.89159e-05	-7.57953e-05	-3.71153e-06	5.84599e-05	5.85644e-05	-6.17056e-05	-0.000268197	-0.00046943	-0.000592114	-0.000619016	-0.000541046	-0.000464154	-0.00055643	-0.00062157	-0.000662772	-0.000557646
	1206.88	6.05715e-05	4.7251e-06	0.000122819	0.000103509	4.50977e-05	-8.41124e-05	-0.000223358	-0.000131314	-7.01617e-05	0.000115763	0.000157095	0.000121224	-3.25788e-05	-0.000234654	-0.000251209	-0.000200268	-0.000126092	-9.15665e-05	-7.98734e-05	-8.61706e-05	-0.000134555	-0.000142525	-3.44571e-05	0.000156295	0.000224662	0.000134871	6.06297e-05	7.81139e-05	2.31269e-05	-6.95671e-05	-3.40808e-05	4.89772e-05	3.85036e-05	-4.87444e-05	3.17008e-05	0.000110068	0.000115682	-1.68217e-05	-0.00022848	-0.000451137	-0.00058482	-0.000609484	-0.000503624	-0.00042434	-0.000524234	-0.000590243	-0.000614007	-0.000496131
	1205.27	5.78134e-05	4.64461e-06	0.000114322	9.8011e-05	3.83884e-05	-8.84197e-05	-0.000217025	-0.000122594	-5.62168e-05	0.000120758	0.000160105	0.000120443	-3.18191e-05	-0.000235049	-0.00025668	-0.000207646	-0.000125021	-8.13763e-05	-7.21453e-05	-8.86773e-05	-0.00014263	-0.000148966	-4.14802e-05	0.000144869	0.000219435	0.000139974	6.10913e-05	7.50699e-05	1.36523e-05	-5.75025e-05	-3.98791e-05	4.50172e-05	2.76885e-05	-5.76326e-05	2.36416e-05	0.000111772	0.000112704	-2.685e-05	-0.000217335	-0.000396379	-0.000503366	-0.000506583	-0.000408316	-0.000321059	-0.000419098	-0.000463977	-0.000479322	-0.000372575
	1203.67	2.75863e-05	-1.53805e-05	0.000101479	9.11721e-05	3.45599e-05	-7.57437e-05	-0.000185144	-9.82566e-05	-4.53055e-05	0.000104848	0.000133857	8.94126e-05	-5.83037e-05	-0.000240022	-0.000249205	-0.00018209	-9.45594e-05	-6.00343e-05	-6.53357e-05	-9.19059e-05	-0.000137379	-0.000134067	-3.43571e-05	0.00013369	0.000200344	0.000130786	5.66033e-05	6.16337e-05	5.13196e-06	-5.75777e-05	-4.60151e-05	1.64109e-05	-9.93e-06	-9.37593e-05	-1.72135e-05	7.21419e-05	6.64256e-05	-6.01953e-05	-0.000226135	-0.000349158	-0.00041987	-0.000399721	-0.000329553	-0.000243238	-0.000334337	-0.000370075	-0.000389113	-0.000297717
	1202.06	-2.47902e-06	-3.52771e-05	9.08447e-05	8.4688e-05	3.08592e-05	-5.94243e-05	-0.000158589	-8.10627e-05	-5.05514e-05	8.21224e-05	0.000104871	6.1178e-05	-7.88659e-05	-0.000238923	-0.000230151	-0.000146209	-5.8958e-05	-4.26689e-05	-6.37942e-05	-9.19278e-05	-0.000126401	-0.000117056	-2.40501e-05	0.00012806	0.000186389	0.00010677	3.59333e-05	4.04341e-05	2.54382e-06	-6.15282e-05	-3.95654e-05	-7.58508e-06	-3.34922e-05	-0.000125415	-5.53546e-05	2.92532e-05	2.61369e-05	-7.98773e-05	-0.000247691	-0.000359813	-0.000423519	-0.000389406	-0.000330461	-0.000248423	-0.000335824	-0.000379677	-0.000415551	-0.000337946
	1200.46	-6.17891e-06	-4.03495e-05	8.35878e-05	7.71554e-05	2.95451e-05	-5.63273e-05	-0.000162047	-9.07114e-05	-6.13709e-05	7.70112e-05	0.000108149	6.91856e-05	-6.42059e-05	-0.000222095	-0.000209686	-0.000127011	-4.81173e-05	-4.50945e-05	-7.0432e-05	-9.1269e-05	-0.000121285	-0.00011407	-2.02468e-05	0.000134119	0.000192148	9.50774e-05	1.90614e-05	2.51526e-05	3.21656e-06	-6.2039e-05	-3.0788e-05	-5.3618e-06	-1.57979e-05	-0.000114614	-5.81748e-05	1.57586e-05	2.49796e-05	-6.59497e-05	-0.000253167	-0.000403191	-0.000494617	-0.00047223	-0.000401754	-0.000327336	-0.000418122	-0.000479926	-0.000515499	-0.000429998
	1198.86	1.36274e-05	-3.31279e-05	8.18783e-05	7.26661e-05	3.14134e-05	-6.58032e-05	-0.000183549	-0.000111298	-5.98606e-05	9.66659e-05	0.000147276	0.000107851	-2.55596e-05	-0.000205981	-0.000204862	-0.000140705	-6.8244e-05	-6.27035e-05	-7.92924e-05	-9.30137e-05	-0.000129558	-0.000129061	-2.62301e-05	0.000150088	0.000222322	0.000111276	1.95454e-05	2.82899e-05	7.88815e-06	-5.36478e-05	-2.62553e-05	2.51419e-05	2.59633e-05	-6.88986e-05	-2.3511e-05	4.50033e-05	5.93849e-05	-4.15646e-05	-0.000248277	-0.00043942	-0.000563371	-0.000563548	-0.000468177	-0.000397623	-0.000490055	-0.000562816	-0.000577058	-0.00047636
	1197.25	3.61112e-05	-2.1838e-05	8.72443e-05	7.18886e-05	3.04273e-05	-7.81299e-05	-0.000198061	-0.000118249	-4.69341e-05	0.000121094	0.000183134	0.000138224	4.40341e-07	-0.000208805	-0.000221019	-0.000171863	-0.00010249	-8.07212e-05	-8.05775e-05	-9.20393e-05	-0.000141209	-0.00014817	-3.36231e-05	0.000160127	0.00023406	0.000132829	3.56837e-05	4.72828e-05	1.3697e-05	-3.98242e-05	-2.57471e-05	5.50861e-05	5.40992e-05	-3.35859e-05	6.45701e-06	7.44368e-05	8.92755e-05	-3.35313e-05	-0.000235043	-0.000432985	-0.000556001	-0.000566659	-0.000452912	-0.000377892	-0.000471636	-0.000543208	-0.000530883	-0.000417623
	1195.65	4.74435e-05	-1.23276e-05	9.96778e-05	7.99059e-05	3.26714e-05	-7.75837e-05	-0.000190664	-0.000108678	-3.71138e-05	0.000124365	0.00017775	0.000127788	-1.20531e-05	-0.000218709	-0.000232564	-0.000182317	-0.000109193	-7.83628e-05	-7.24567e-05	-8.62341e-05	-0.000140267	-0.000148528	-3.576e-05	0.00014438	0.000212513	0.000137497	4.96695e-05	6.40655e-05	2.03148e-05	-3.33007e-05	-2.96504e-05	5.40975e-05	4.79731e-05	-3.74493e-05	5.83213e-06	7.7334e-05	8.53797e-05	-4.27293e-05	-0.000217076	-0.000381723	-0.000472709	-0.000471586	-0.000364905	-0.000287042	-0.00037325	-0.000433429	-0.000415431	-0.000314391
	1194.05	3.96598e-05	-1.42969e-05	0.000100005	8.42643e-05	3.8563e-05	-6.07564e-05	-0.000164954	-9.1462e-05	-3.65765e-05	0.000102871	0.000132601	8.58183e-05	-4.58896e-05	-0.000217742	-0.000220105	-0.000155464	-8.08753e-05	-5.8629e-05	-6.26944e-05	-8.096e-05	-0.000125822	-0.00012649	-3.25329e-05	0.000114482	0.000168639	0.000112797	4.7756e-05	6.30739e-05	2.27814e-05	-3.31503e-05	-3.05991e-05	2.71945e-05	8.40591e-06	-7.98986e-05	-2.89453e-05	4.42318e-05	4.56737e-05	-6.99021e-05	-0.00021987	-0.000333751	-0.000384753	-0.000365814	-0.000282182	-0.000208641	-0.000284884	-0.000324738	-0.000326205	-0.000251209
	1192.44	2.07642e-05	-2.2374e-05	9.00066e-05	8.42671e-05	4.67787e-05	-4.67287e-05	-0.000150059	-8.67698e-05	-4.32713e-05	7.79495e-05	9.10077e-05	5.21385e-05	-6.62642e-05	-0.000203635	-0.000198965	-0.000123709	-4.84122e-05	-3.58407e-05	-5.51264e-05	-7.64452e-05	-0.000101195	-9.2969e-05	-2.39076e-05	9.64634e-05	0.000135633	8.54911e-05	3.56068e-05	4.75521e-05	1.90492e-05	-3.861e-05	-3.17143e-05	-1.70916e-07	-2.52142e-05	-0.000113437	-6.19827e-05	9.99708e-06	6.60118e-06	-8.759e-05	-0.000226446	-0.00032151	-0.000359082	-0.000334	-0.000269268	-0.000213783	-0.000281529	-0.00031306	-0.000338466	-0.000288904
	1190.84	1.41195e-05	-2.14805e-05	8.82538e-05	8.75911e-05	5.19164e-05	-4.91593e-05	-0.000156786	-9.80926e-05	-5.14205e-05	7.39501e-05	8.6064e-05	5.22632e-05	-6.43317e-05	-0.000194356	-0.000190055	-0.000116738	-4.3977e-05	-3.49788e-05	-6.11857e-05	-8.20825e-05	-9.32033e-05	-8.5811e-05	-1.72244e-05	0.000107039	0.000143046	8.1336e-05	2.49741e-05	3.40858e-05	9.26211e-06	-4.71322e-05	-4.21735e-05	-8.57725e-06	-2.51484e-05	-9.72819e-05	-5.60883e-05	9.34085e-06	9.25522e-06	-7.49787e-05	-0.000226856	-0.000353936	-0.000419748	-0.000416581	-0.000356334	-0.000305284	-0.000376429	-0.000420393	-0.000447367	-0.000390528
	1189.23	2.92563e-05	-7.0249e-06	9.59555e-05	8.84176e-05	4.35364e-05	-6.92285e-05	-0.000179775	-0.000107074	-5.4377e-05	8.6305e-05	0.000117307	8.64097e-05	-3.91121e-05	-0.000198207	-0.000201395	-0.000135926	-6.4883e-05	-5.35136e-05	-7.50266e-05	-9.10664e-05	-9.984e-05	-9.66005e-05	-1.18866e-05	0.000135326	0.000181879	0.000103932	2.73315e-05	3.79344e-05	3.43042e-06	-4.63904e-05	-4.71666e-05	1.37971e-05	7.47576e-06	-5.04084e-05	-1.93724e-05	4.66925e-05	5.38199e-05	-4.05814e-05	-0.000216238	-0.000394675	-0.00048837	-0.000501102	-0.000420403	-0.000380578	-0.00046223	-0.000530971	-0.00053133	-0.000459128
	1187.63	4.94775e-05	8.82252e-06	0.000107306	9.03344e-05	3.30947e-05	-8.4957e-05	-0.000194061	-0.000105621	-4.95619e-05	0.000100827	0.000148643	0.000115971	-2.02014e-05	-0.000205085	-0.000216417	-0.000160579	-9.20494e-05	-7.52354e-05	-8.71675e-05	-0.00010105	-0.000120125	-0.000116831	-1.51968e-05	0.000151644	0.000209831	0.000128395	4.15067e-05	5.56066e-05	3.10483e-06	-4.25785e-05	-4.85685e-05	4.35611e-05	4.28006e-05	-1.31735e-05	1.19901e-05	8.8377e-05	0.000105883	-1.7028e-06	-0.000189871	-0.000396599	-0.000506091	-0.000517912	-0.000402832	-0.000365906	-0.000461609	-0.000542225	-0.000504919	-0.000422688
	1186.03	5.55109e-05	8.97503e-06	0.000105948	8.90778e-05	3.25973e-05	-7.62676e-05	-0.000179287	-9.26945e-05	-4.26118e-05	9.79678e-05	0.000146843	0.000111217	-2.14382e-05	-0.000200775	-0.000212567	-0.000161915	-9.78515e-05	-7.92044e-05	-8.41177e-05	-0.000100889	-0.000129873	-0.000122869	-2.32914e-05	0.000135618	0.000196642	0.000130453	5.48905e-05	6.71648e-05	9.23159e-07	-4.43202e-05	-4.99261e-05	5.29175e-05	5.08175e-05	-1.23698e-05	1.68084e-05	0.000101938	0.000121533	4.62095e-06	-0.000181711	-0.000368173	-0.000451874	-0.000433698	-0.000310771	-0.000272527	-0.000371935	-0.000442852	-0.000394799	-0.000322448
	1184.42	3.99683e-05	-3.11103e-06	9.19956e-05	8.10143e-05	3.60453e-05	-5.63772e-05	-0.000150421	-7.77257e-05	-4.11907e-05	7.84997e-05	0.000109584	7.34444e-05	-4.49898e-05	-0.000192711	-0.000199539	-0.000147279	-8.41154e-05	-6.23836e-05	-6.29774e-05	-7.70331e-05	-0.000106818	-0.000101224	-2.0694e-05	0.000109932	0.000159448	0.000109509	5.43587e-05	6.45437e-05	4.11724e-06	-4.13953e-05	-4.48221e-05	3.12535e-05	2.23186e-05	-4.33987e-05	-1.78076e-06	7.84393e-05	8.56076e-05	-2.90439e-05	-0.000199128	-0.000339872	-0.000392307	-0.000352145	-0.000253013	-0.000198516	-0.000289623	-0.000343022	-0.000306338	-0.00024973
	1182.82	1.83173e-05	-1.90651e-05	7.70264e-05	7.46072e-05	4.49127e-05	-4.12669e-05	-0.000134882	-8.03324e-05	-5.15783e-05	5.78554e-05	6.81635e-05	3.52146e-05	-7.18394e-05	-0.000195289	-0.000192841	-0.000130533	-6.30815e-05	-3.95182e-05	-4.47686e-05	-5.71641e-05	-7.57469e-05	-7.2318e-05	-1.04684e-05	9.41153e-05	0.000127557	8.32894e-05	3.95578e-05	4.83374e-05	6.61577e-06	-4.06051e-05	-4.42263e-05	-5.78871e-06	-1.88216e-05	-7.91477e-05	-3.1656e-05	3.46802e-05	3.10817e-05	-6.97104e-05	-0.000225939	-0.000339409	-0.000374905	-0.000327436	-0.000261238	-0.000209939	-0.000288849	-0.000323702	-0.000308023	-0.000268179
	1181.21	1.16138e-05	-2.26541e-05	7.38984e-05	7.63679e-05	5.42553e-05	-3.53134e-05	-0.000139489	-9.2551e-05	-6.3081e-05	4.90028e-05	5.4032e-05	2.52177e-05	-7.74428e-05	-0.000198753	-0.000189561	-0.000117004	-4.86529e-05	-3.30864e-05	-4.51639e-05	-5.56952e-05	-6.92287e-05	-6.42891e-05	-7.81171e-06	9.32604e-05	0.000123916	7.39234e-05	2.64965e-05	3.46617e-05	4.40313e-06	-4.22166e-05	-4.71564e-05	-2.10715e-05	-3.55933e-05	-8.8466e-05	-4.79653e-05	6.32951e-06	1.72125e-06	-8.6033e-05	-0.000240803	-0.000367506	-0.00042771	-0.000401064	-0.000338624	-0.000293545	-0.000371121	-0.000411934	-0.000397803	-0.000356116
	1179.61	2.59976e-05	-7.75545e-06	8.64437e-05	8.71237e-05	6.20414e-05	-4.28523e-05	-0.000163892	-0.000112698	-6.64412e-05	5.86983e-05	8.08155e-05	4.9834e-05	-5.53853e-05	-0.000198289	-0.000190675	-0.000120645	-5.48752e-05	-4.33607e-05	-5.49367e-05	-6.49664e-05	-8.33683e-05	-8.15075e-05	-1.43277e-05	0.000108569	0.000150369	8.74611e-05	2.94771e-05	3.86924e-05	3.97117e-06	-4.38032e-05	-5.05466e-05	-5.35306e-06	-1.97965e-05	-7.04237e-05	-4.25346e-05	1.56711e-05	2.28518e-05	-6.19376e-05	-0.000223324	-0.000387581	-0.000490856	-0.000492974	-0.00041513	-0.000372396	-0.000457022	-0.000515808	-0.000485048	-0.000423257
	1178.01	4.82682e-05	1.2352e-05	0.000105656	0.000101996	6.97297e-05	-4.93704e-05	-0.000180858	-0.000124625	-6.55405e-05	7.21733e-05	0.000118237	8.14804e-05	-2.87918e-05	-0.000194029	-0.0001923	-0.000133832	-7.2723e-05	-5.65672e-05	-6.17368e-05	-7.41974e-05	-0.000105648	-0.000109502	-2.52089e-05	0.000119644	0.000173816	0.000105607	4.32704e-05	5.27911e-05	6.35499e-06	-4.34221e-05	-4.97771e-05	2.587e-05	1.43574e-05	-3.82717e-05	-1.94313e-05	5.362e-05	7.00434e-05	-2.37256e-05	-0.000197436	-0.000386683	-0.000503744	-0.000517471	-0.000419604	-0.000385051	-0.000478501	-0.000546901	-0.000484179	-0.000403994
	1176.4	6.06423e-05	2.05119e-05	0.000111535	0.000103603	6.19272e-05	-5.48576e-05	-0.000175388	-0.000113348	-5.59571e-05	8.08493e-05	0.000132832	9.23081e-05	-2.09534e-05	-0.000187704	-0.000193214	-0.000144628	-8.53789e-05	-6.04562e-05	-5.81642e-05	-7.3989e-05	-0.000113623	-0.000119704	-3.11534e-05	0.000114702	0.000170069	0.000107156	4.88857e-05	6.02009e-05	1.14668e-05	-3.95003e-05	-4.52293e-05	3.93959e-05	3.34498e-05	-1.92575e-05	2.53712e-06	8.38507e-05	9.46598e-05	-1.36128e-05	-0.000188633	-0.000359978	-0.000451787	-0.000450061	-0.000348224	-0.000318149	-0.000402857	-0.000465661	-0.000392054	-0.000321531
	1174.8	4.76214e-05	3.44072e-06	9.44879e-05	8.8766e-05	4.54892e-05	-5.91251e-05	-0.00015653	-9.06846e-05	-4.16405e-05	8.03995e-05	0.000117445	7.51165e-05	-3.792e-05	-0.000187824	-0.000189541	-0.000134423	-7.24435e-05	-4.70882e-05	-5.07864e-05	-7.12532e-05	-0.000105	-0.000105443	-2.69711e-05	9.55404e-05	0.000137488	8.30104e-05	3.61096e-05	4.87493e-05	9.69534e-06	-4.14508e-05	-4.76442e-05	1.85159e-05	1.27108e-05	-3.58793e-05	-4.37793e-06	7.48365e-05	7.52231e-05	-3.38479e-05	-0.000197459	-0.000332924	-0.000391323	-0.000367317	-0.00027931	-0.00025419	-0.000320641	-0.000368893	-0.000303679	-0.000263232
	1173.2	2.68653e-05	-2.07213e-05	7.00034e-05	6.98333e-05	3.28054e-05	-5.41022e-05	-0.000135117	-6.96819e-05	-3.06981e-05	7.2676e-05	9.13561e-05	5.26138e-05	-5.23935e-05	-0.000182163	-0.000176994	-0.000110532	-4.51325e-05	-2.87733e-05	-4.64016e-05	-6.98327e-05	-8.9841e-05	-8.20463e-05	-1.96507e-05	7.74117e-05	0.000102632	5.00949e-05	1.20922e-05	2.74071e-05	-3.26818e-07	-4.80172e-05	-5.37367e-05	-9.50673e-06	-2.08638e-05	-6.6817e-05	-3.10768e-05	4.07537e-05	3.65313e-05	-6.34391e-05	-0.000219954	-0.000338839	-0.000386095	-0.000355385	-0.000290789	-0.000263474	-0.000307771	-0.000343603	-0.000310041	-0.000295357
	1171.59	2.18064e-05	-2.5045e-05	6.1779e-05	6.02771e-05	2.77452e-05	-4.93006e-05	-0.000130047	-6.25495e-05	-2.8428e-05	7.23341e-05	8.45717e-05	5.1584e-05	-4.96374e-05	-0.000177602	-0.000172133	-0.000103681	-3.9279e-05	-2.85952e-05	-4.74319e-05	-6.54805e-05	-7.91851e-05	-7.20554e-05	-1.36541e-05	8.20135e-05	0.000102501	4.24219e-05	1.34205e-06	1.85622e-05	-5.73894e-06	-4.91815e-05	-5.65201e-05	-1.50687e-05	-3.40796e-05	-8.01063e-05	-5.36326e-05	1.42815e-05	1.7011e-05	-6.8963e-05	-0.000229	-0.000366913	-0.000438139	-0.000424903	-0.0003651	-0.000339954	-0.000381895	-0.00042593	-0.000393034	-0.000378847
	1169.99	3.52251e-05	-5.83166e-06	7.47828e-05	6.59767e-05	3.14545e-05	-4.6854e-05	-0.000144615	-7.4383e-05	-3.76514e-05	8.34126e-05	0.000108767	7.7666e-05	-2.86194e-05	-0.00017646	-0.000180692	-0.000125812	-6.5406e-05	-4.73271e-05	-5.12617e-05	-6.06935e-05	-8.1403e-05	-8.32423e-05	-1.60082e-05	0.000101796	0.000136671	7.1596e-05	1.99433e-05	3.19515e-05	-1.93708e-06	-4.53547e-05	-5.45188e-05	9.39297e-06	-9.1839e-06	-5.39164e-05	-4.67482e-05	2.27729e-05	3.92664e-05	-4.10244e-05	-0.000213593	-0.000386722	-0.000488821	-0.000496756	-0.000428239	-0.00040295	-0.000452714	-0.000508571	-0.00046253	-0.000430432
	1168.38	5.36424e-05	1.74011e-05	9.22018e-05	7.58639e-05	3.41084e-05	-4.90438e-05	-0.000158123	-8.74142e-05	-4.35392e-05	9.72862e-05	0.000133927	0.000100952	-9.10818e-06	-0.000169801	-0.000184952	-0.000146452	-9.15871e-05	-6.69065e-05	-5.64498e-05	-6.03759e-05	-9.24641e-05	-0.000104297	-2.8861e-05	0.000111304	0.000167641	0.000107472	5.12737e-05	5.71235e-05	1.0252e-05	-3.82846e-05	-4.84529e-05	4.18758e-05	3.35124e-05	-8.83436e-06	-9.24039e-06	6.08017e-05	7.83599e-05	-1.1841e-05	-0.0001889	-0.000370947	-0.00048106	-0.000492184	-0.000412472	-0.000382715	-0.000442711	-0.000504034	-0.000441776	-0.000396641
	1166.78	5.43695e-05	1.73906e-05	8.94668e-05	7.36493e-05	3.24077e-05	-5.34947e-05	-0.000155917	-8.89464e-05	-3.83915e-05	9.98833e-05	0.00013116	9.76524e-05	-9.21555e-06	-0.000160201	-0.000179784	-0.000145561	-9.09928e-05	-6.71181e-05	-5.94688e-05	-6.76218e-05	-0.00010119	-0.000111668	-3.78842e-05	0.000102185	0.000165434	0.000116927	6.46889e-05	6.78731e-05	1.73901e-05	-3.17891e-05	-4.54352e-05	4.44479e-05	4.59547e-05	7.4934e-06	1.69789e-05	8.53185e-05	9.14777e-05	-1.26592e-05	-0.000179927	-0.000335261	-0.00041803	-0.000408199	-0.000333813	-0.000302213	-0.000358903	-0.000408343	-0.000351788	-0.000317723
	1165.18	3.53458e-05	-2.20445e-06	7.66655e-05	6.86982e-05	3.19947e-05	-5.15278e-05	-0.000134655	-7.70343e-05	-3.23279e-05	8.15494e-05	9.75497e-05	6.94309e-05	-2.6698e-05	-0.00015354	-0.000172782	-0.000131057	-7.09193e-05	-5.06306e-05	-5.67543e-05	-7.34417e-05	-9.74775e-05	-9.55125e-05	-3.06e-05	8.55919e-05	0.000134035	9.2927e-05	4.99497e-05	5.47559e-05	1.45968e-05	-2.83531e-05	-4.43621e-05	1.80831e-05	2.20466e-05	-1.22209e-05	1.09378e-05	7.09004e-05	6.2082e-05	-4.57712e-05	-0.000200468	-0.00031954	-0.000363407	-0.000331081	-0.000272565	-0.000245373	-0.000289237	-0.000319033	-0.00028387	-0.00027576
	1163.57	1.42674e-05	-2.00544e-05	6.41439e-05	6.19802e-05	2.93763e-05	-4.48416e-05	-0.000114227	-6.35007e-05	-3.51168e-05	5.77259e-05	6.3476e-05	4.40438e-05	-4.4206e-05	-0.000153519	-0.000168174	-0.000116047	-5.20528e-05	-3.59205e-05	-5.16588e-05	-7.03464e-05	-8.16519e-05	-6.77701e-05	-1.03875e-05	8.12532e-05	0.000107678	6.48194e-05	2.71445e-05	3.51076e-05	8.18105e-06	-2.97227e-05	-4.42072e-05	-9.11232e-06	-1.03139e-05	-4.13059e-05	-1.22715e-05	4.05262e-05	2.41775e-05	-7.55885e-05	-0.000223961	-0.000332941	-0.000368269	-0.000338141	-0.000293221	-0.000273111	-0.000298872	-0.00031844	-0.000305998	-0.000317089
	1161.97	6.69699e-06	-2.00403e-05	6.54431e-05	6.47195e-05	3.11411e-05	-3.78799e-05	-0.000116664	-6.56498e-05	-5.08132e-05	4.47509e-05	5.43502e-05	4.27873e-05	-4.44064e-05	-0.00015722	-0.000165613	-0.000110027	-4.63386e-05	-3.12753e-05	-4.60037e-05	-6.01165e-05	-6.75107e-05	-5.45313e-05	4.17609e-07	8.91139e-05	0.000112695	6.23307e-05	1.72945e-05	2.47597e-05	6.44264e-07	-3.38953e-05	-4.43029e-05	-7.45431e-06	-1.61203e-05	-4.72685e-05	-2.76627e-05	2.39442e-05	1.06288e-05	-7.81706e-05	-0.000229804	-0.000364218	-0.000430719	-0.000427259	-0.000384464	-0.000369207	-0.000387651	-0.000415627	-0.000400854	-0.00041199
	1160.37	2.10465e-05	-2.00424e-06	8.20702e-05	7.90441e-05	3.83853e-05	-3.88223e-05	-0.000139144	-8.31479e-05	-6.47585e-05	4.7902e-05	7.29482e-05	5.94967e-05	-2.91521e-05	-0.000158523	-0.000163211	-0.000113874	-5.45281e-05	-3.51751e-05	-4.12199e-05	-5.13447e-05	-6.80818e-05	-6.91988e-05	-1.29131e-05	9.253e-05	0.000135297	8.38741e-05	2.91082e-05	3.38519e-05	9.43542e-07	-3.23512e-05	-4.14091e-05	2.03523e-05	8.26439e-06	-2.34839e-05	-1.81518e-05	4.03572e-05	3.73858e-05	-5.22233e-05	-0.000216808	-0.000384226	-0.000487391	-0.000509124	-0.000465961	-0.000450294	-0.000466869	-0.000504005	-0.000473815	-0.000477303
	1158.76	3.62592e-05	9.75968e-06	9.01247e-05	8.62253e-05	4.18151e-05	-4.34327e-05	-0.000156188	-9.28737e-05	-6.17206e-05	5.87657e-05	9.10936e-05	7.23368e-05	-1.53172e-05	-0.000153884	-0.00016153	-0.00012121	-6.7034e-05	-4.4816e-05	-4.57581e-05	-5.61396e-05	-8.22175e-05	-9.31523e-05	-3.4974e-05	8.62726e-05	0.000148202	0.000102521	4.52039e-05	4.92113e-05	6.93786e-06	-2.51003e-05	-4.09945e-05	4.1658e-05	2.92649e-05	-3.571e-06	-5.07626e-06	6.52581e-05	7.23013e-05	-2.59652e-05	-0.000200236	-0.000372827	-0.000482065	-0.000507199	-0.000468099	-0.000444764	-0.000459458	-0.000493669	-0.000453061	-0.000456291
	1157.16	3.64398e-05	4.74793e-06	8.18572e-05	8.05734e-05	3.94558e-05	-4.1372e-05	-0.000146964	-8.53757e-05	-5.29807e-05	5.77934e-05	8.38043e-05	6.36459e-05	-2.0253e-05	-0.000150223	-0.000161729	-0.000120998	-6.63782e-05	-4.56866e-05	-5.06938e-05	-6.5011e-05	-8.98786e-05	-9.6441e-05	-4.21289e-05	6.97375e-05	0.000129874	9.65517e-05	4.87647e-05	5.3646e-05	1.02899e-05	-2.1394e-05	-4.61239e-05	3.10841e-05	2.33209e-05	-7.42576e-06	-6.97552e-06	6.44902e-05	7.39456e-05	-2.82534e-05	-0.000196687	-0.000342984	-0.000422545	-0.000429057	-0.000397833	-0.000373395	-0.000380411	-0.00040182	-0.000365039	-0.00038047
	1155.55	2.52744e-05	-7.74234e-06	6.32641e-05	6.29865e-05	3.128e-05	-3.14185e-05	-0.000115744	-6.55548e-05	-4.7994e-05	4.11367e-05	5.28016e-05	3.47063e-05	-4.41365e-05	-0.000150648	-0.000159818	-0.000110016	-5.24293e-05	-3.55499e-05	-4.66897e-05	-6.36218e-05	-7.90421e-05	-7.48197e-05	-2.98238e-05	5.47453e-05	9.4677e-05	6.88756e-05	3.71041e-05	4.19656e-05	6.01604e-06	-2.91596e-05	-5.05198e-05	2.94292e-06	1.60355e-06	-2.93651e-05	-2.48392e-05	3.37809e-05	3.73912e-05	-5.35772e-05	-0.000201984	-0.000321385	-0.000373018	-0.000361827	-0.000333981	-0.000314976	-0.00031062	-0.000327235	-0.000301558	-0.000331995
	1153.95	1.16135e-05	-2.05642e-05	4.67437e-05	4.83739e-05	2.93567e-05	-1.83471e-05	-9.02585e-05	-5.13138e-05	-4.82292e-05	2.79661e-05	3.39232e-05	1.91005e-05	-5.57059e-05	-0.0001498	-0.000158533	-0.000105088	-4.70679e-05	-3.04742e-05	-4.15143e-05	-5.68384e-05	-6.50845e-05	-5.54656e-05	-1.41431e-05	5.49022e-05	7.72609e-05	4.70611e-05	1.91758e-05	2.50536e-05	-1.88988e-06	-3.83972e-05	-5.1947e-05	-1.53592e-05	-1.73792e-05	-5.03758e-05	-4.78967e-05	-1.44724e-06	-9.11009e-07	-7.25166e-05	-0.000206136	-0.000325918	-0.000377452	-0.000368522	-0.000334773	-0.000331593	-0.000318606	-0.00033503	-0.000319943	-0.000358373
	1152.35	1.26846e-05	-1.86038e-05	5.00119e-05	5.17054e-05	3.48696e-05	-1.86622e-05	-9.66368e-05	-5.74172e-05	-4.81714e-05	3.48087e-05	5.19638e-05	3.64033e-05	-3.89151e-05	-0.00014686	-0.00016002	-0.000116947	-6.41534e-05	-4.18951e-05	-4.38028e-05	-5.4821e-05	-6.67746e-05	-6.14679e-05	-1.05168e-05	7.37331e-05	9.97882e-05	5.41316e-05	1.44445e-05	2.04958e-05	-5.32625e-06	-3.84465e-05	-5.23043e-05	-1.51968e-06	-9.4189e-06	-3.90002e-05	-4.90274e-05	-5.23041e-06	-2.56708e-06	-6.28491e-05	-0.000200275	-0.000348352	-0.000437768	-0.000453212	-0.000425106	-0.000418175	-0.000405776	-0.00042227	-0.000401712	-0.000431606
	1150.74	2.57765e-05	-6.4581e-06	6.35039e-05	6.08339e-05	3.45564e-05	-3.57285e-05	-0.000123244	-7.21949e-05	-4.02599e-05	5.6556e-05	8.92176e-05	6.91181e-05	-6.61801e-06	-0.000137979	-0.000155915	-0.00012835	-8.35519e-05	-5.92595e-05	-5.29832e-05	-5.81835e-05	-7.91901e-05	-8.31027e-05	-1.96717e-05	9.24808e-05	0.000137197	8.33942e-05	2.89462e-05	3.11519e-05	-5.35342e-06	-3.29737e-05	-5.37269e-05	2.69978e-05	1.71957e-05	-6.23782e-06	-2.05343e-05	3.18438e-05	4.00362e-05	-2.88376e-05	-0.000183016	-0.000357572	-0.000481509	-0.000514379	-0.000489749	-0.000483681	-0.000474296	-0.000487214	-0.000453463	-0.000470514
	1149.14	3.79104e-05	5.29702e-06	7.3957e-05	6.57106e-05	2.86247e-05	-5.23301e-05	-0.000140314	-8.21151e-05	-3.48249e-05	6.48144e-05	0.000100747	7.93852e-05	7.36583e-06	-0.000126523	-0.000143863	-0.000120113	-7.85198e-05	-5.86862e-05	-5.5151e-05	-6.10075e-05	-8.78974e-05	-9.76383e-05	-3.2917e-05	8.91474e-05	0.000147762	0.000100935	4.59302e-05	4.66287e-05	-1.81745e-06	-2.89053e-05	-5.86834e-05	3.51282e-05	2.85743e-05	1.37437e-05	6.08675e-06	6.58565e-05	7.49468e-05	-8.61709e-06	-0.000169835	-0.000338982	-0.000457965	-0.000483034	-0.000460501	-0.000459706	-0.000449452	-0.000455678	-0.000412415	-0.000433176
	1147.53	3.52682e-05	6.84561e-06	7.23442e-05	6.00698e-05	2.03138e-05	-5.55939e-05	-0.000131335	-8.08764e-05	-3.96737e-05	4.82223e-05	7.37813e-05	5.68298e-05	-1.03181e-05	-0.000118062	-0.000128722	-9.61667e-05	-5.19925e-05	-3.83446e-05	-4.44501e-05	-5.6307e-05	-8.12388e-05	-8.92243e-05	-3.84827e-05	6.17488e-05	0.000114423	8.5994e-05	4.66325e-05	4.74603e-05	-2.07016e-06	-3.28782e-05	-6.47006e-05	9.95292e-06	8.95556e-06	-2.04324e-06	1.86308e-06	5.89507e-05	6.29961e-05	-2.56466e-05	-0.000176995	-0.00031728	-0.000400329	-0.000404748	-0.000383443	-0.000386816	-0.000366108	-0.000367682	-0.000329955	-0.000366136
	1145.93	2.12345e-05	-2.434e-06	6.16838e-05	5.28364e-05	2.08753e-05	-4.14609e-05	-0.000108027	-7.31764e-05	-4.97165e-05	2.42026e-05	3.42205e-05	2.33132e-05	-3.82165e-05	-0.000113583	-0.000118131	-7.60571e-05	-2.99217e-05	-2.13647e-05	-3.57509e-05	-4.98201e-05	-6.3544e-05	-6.28972e-05	-2.73645e-05	4.16714e-05	7.58629e-05	5.41873e-05	2.88389e-05	3.38054e-05	-3.77663e-06	-3.81221e-05	-6.72567e-05	-2.2022e-05	-2.42678e-05	-3.54892e-05	-2.72945e-05	2.2916e-05	2.12702e-05	-5.8965e-05	-0.000197046	-0.000317719	-0.000379532	-0.000377345	-0.000365207	-0.000355863	-0.000322861	-0.000324462	-0.000299283	-0.000349974
	1144.33	1.2478e-05	-7.14386e-06	5.50945e-05	5.472e-05	3.21193e-05	-2.22702e-05	-9.27654e-05	-6.71655e-05	-5.2879e-05	1.9925e-05	2.51444e-05	1.5157e-05	-4.57719e-05	-0.000113208	-0.000118205	-7.70312e-05	-3.32688e-05	-2.49231e-05	-3.75822e-05	-4.87374e-05	-5.45222e-05	-4.58762e-05	-1.30163e-05	4.58997e-05	6.64042e-05	3.64158e-05	1.31826e-05	2.17518e-05	-1.19638e-06	-3.59683e-05	-6.31239e-05	-2.95249e-05	-3.86579e-05	-5.26625e-05	-4.95958e-05	1.24748e-07	-6.47541e-07	-7.10089e-05	-0.00021011	-0.000342404	-0.0004196	-0.00042871	-0.000423865	-0.000404552	-0.00036864	-0.000373971	-0.000353208	-0.000402014
	1142.72	1.70722e-05	-4.99413e-07	5.96121e-05	6.17392e-05	3.94372e-05	-1.87283e-05	-9.99456e-05	-6.79935e-05	-4.45215e-05	4.20033e-05	5.82187e-05	4.06231e-05	-2.75181e-05	-0.000117852	-0.000126254	-9.35955e-05	-5.41922e-05	-4.02832e-05	-4.19285e-05	-4.70893e-05	-5.73736e-05	-5.31858e-05	-1.28998e-05	6.33449e-05	9.28152e-05	5.24921e-05	1.89738e-05	2.53434e-05	5.81932e-06	-2.61206e-05	-5.02359e-05	1.85645e-06	-8.96873e-06	-2.40667e-05	-3.44421e-05	2.04005e-05	2.54966e-05	-4.78396e-05	-0.000205411	-0.000367581	-0.00047509	-0.000500771	-0.000497948	-0.000485775	-0.000453405	-0.000456793	-0.000427593	-0.000470332
	1141.12	2.83728e-05	9.20212e-06	6.99574e-05	6.79676e-05	3.90894e-05	-2.53194e-05	-0.000107312	-6.92424e-05	-3.27824e-05	6.55746e-05	9.67126e-05	7.26852e-05	-2.18729e-06	-0.000121779	-0.000134175	-0.000107903	-6.93604e-05	-4.85851e-05	-4.22026e-05	-4.64092e-05	-6.61597e-05	-7.07797e-05	-2.03128e-05	7.81662e-05	0.000124246	8.14599e-05	3.87882e-05	4.19514e-05	1.59568e-05	-9.05012e-06	-3.47335e-05	3.90659e-05	2.82928e-05	1.12672e-05	-7.85075e-06	5.33775e-05	6.78115e-05	-1.37003e-05	-0.000182979	-0.000356892	-0.000478301	-0.000514168	-0.000525319	-0.00051262	-0.000484812	-0.000480603	-0.000433307	-0.000471766
	1139.52	2.79283e-05	9.75615e-06	7.48866e-05	6.675e-05	3.20186e-05	-3.2645e-05	-0.000102797	-6.10719e-05	-2.4156e-05	6.83162e-05	9.97217e-05	7.74859e-05	4.2252e-06	-0.000116988	-0.000129674	-0.000102895	-6.22094e-05	-3.90739e-05	-3.42649e-05	-4.42011e-05	-6.76183e-05	-7.13711e-05	-1.86426e-05	7.76597e-05	0.000125385	8.82623e-05	4.58487e-05	4.94279e-05	1.85525e-05	2.66913e-06	-2.82299e-05	4.80011e-05	3.66824e-05	1.96187e-05	2.29602e-06	6.58021e-05	8.2797e-05	-5.32519e-06	-0.000170421	-0.000327725	-0.000429486	-0.000455094	-0.000469997	-0.00045963	-0.000430499	-0.000420781	-0.000371228	-0.00041571
	1137.91	1.21596e-05	-1.15782e-06	6.7102e-05	5.52551e-05	2.19689e-05	-3.04925e-05	-7.98448e-05	-4.33966e-05	-2.04219e-05	5.11233e-05	6.30799e-05	4.58929e-05	-1.85596e-05	-0.000109925	-0.000116072	-8.04777e-05	-3.474e-05	-1.50671e-05	-2.01938e-05	-3.66123e-05	-5.27677e-05	-4.70238e-05	-3.98512e-06	6.4907e-05	9.59091e-05	6.443e-05	3.04733e-05	3.7894e-05	1.3258e-05	2.90368e-07	-3.08686e-05	2.24687e-05	1.49335e-05	-6.81691e-07	-7.47739e-06	4.89884e-05	5.79439e-05	-2.92717e-05	-0.000178242	-0.000311037	-0.000377528	-0.000385706	-0.000392526	-0.000387689	-0.000350943	-0.000339074	-0.000303788	-0.000357146
	1136.31	-1.93965e-08	-8.61155e-06	5.29651e-05	4.1163e-05	1.59782e-05	-2.54154e-05	-6.71987e-05	-3.33165e-05	-2.16392e-05	3.18251e-05	2.50307e-05	8.7344e-06	-4.93221e-05	-0.000111928	-0.000112673	-6.61113e-05	-1.33463e-05	3.57687e-06	-1.17297e-05	-3.35417e-05	-4.12282e-05	-2.48346e-05	1.14229e-05	5.62252e-05	6.63544e-05	3.49472e-05	8.1239e-06	1.82799e-05	1.39729e-06	-1.52584e-05	-4.11773e-05	-1.02841e-05	-1.62446e-05	-3.20341e-05	-3.31352e-05	1.32215e-05	1.59558e-05	-6.04011e-05	-0.00019502	-0.000325925	-0.000383629	-0.000391754	-0.000382906	-0.000384084	-0.000337713	-0.000327711	-0.000310386	-0.00037145
	1134.7	6.59946e-07	-7.15981e-06	4.46262e-05	3.47835e-05	1.4518e-05	-2.83131e-05	-7.78088e-05	-4.37556e-05	-2.74246e-05	2.80537e-05	2.25281e-05	1.57735e-06	-5.82272e-05	-0.000121388	-0.000123086	-7.54177e-05	-2.04909e-05	-1.4691e-06	-1.55691e-05	-3.66261e-05	-4.60608e-05	-3.24558e-05	5.35439e-06	5.28151e-05	6.25661e-05	2.80454e-05	-3.76397e-07	8.06621e-06	-9.05446e-06	-3.04474e-05	-5.34533e-05	-1.81436e-05	-2.39773e-05	-3.9016e-05	-4.77642e-05	-4.92869e-06	5.77412e-07	-6.73093e-05	-0.000204793	-0.000356862	-0.000434162	-0.000452835	-0.000444039	-0.000447538	-0.000400278	-0.000383769	-0.000369538	-0.000428624
	1133.1	1.74801e-05	2.45236e-06	4.95534e-05	4.31973e-05	1.99532e-05	-3.3814e-05	-9.97524e-05	-6.40404e-05	-3.76582e-05	3.35877e-05	4.55034e-05	2.17212e-05	-4.37175e-05	-0.000131413	-0.0001377	-9.95636e-05	-4.91803e-05	-2.36237e-05	-2.49593e-05	-3.85965e-05	-5.72181e-05	-5.64973e-05	-1.3675e-05	5.45539e-05	8.22931e-05	4.80545e-05	1.14655e-05	1.82679e-05	-8.3054e-06	-2.85448e-05	-5.65752e-05	4.8309e-06	-2.48446e-06	-1.68771e-05	-4.01968e-05	5.86066e-06	1.97269e-05	-5.10224e-05	-0.000202841	-0.000377178	-0.000484995	-0.000518387	-0.000524359	-0.000522232	-0.000478789	-0.000454644	-0.000431586	-0.000484527
	1131.5	3.44435e-05	1.11945e-05	5.75133e-05	5.87467e-05	3.36361e-05	-2.97755e-05	-0.000109121	-7.23933e-05	-4.24021e-05	3.66579e-05	5.99879e-05	3.80236e-05	-2.88072e-05	-0.000131054	-0.000141317	-0.000112589	-6.87428e-05	-3.95192e-05	-2.91934e-05	-3.53179e-05	-5.9507e-05	-6.91177e-05	-2.67163e-05	5.16819e-05	9.21882e-05	6.27278e-05	2.29947e-05	2.93597e-05	-5.45909e-06	-2.01118e-05	-5.25189e-05	2.48084e-05	1.73384e-05	5.02166e-06	-2.32137e-05	2.77667e-05	4.25122e-05	-3.67166e-05	-0.000199819	-0.000371496	-0.000483976	-0.000512609	-0.000535602	-0.000525255	-0.000484187	-0.000458297	-0.000423363	-0.000472376
	1129.89	3.05827e-05	7.18276e-06	5.67777e-05	6.32357e-05	3.97456e-05	-2.24433e-05	-9.52429e-05	-5.90833e-05	-3.42358e-05	3.42057e-05	4.65309e-05	2.78153e-05	-3.27907e-05	-0.000120433	-0.000128364	-9.81863e-05	-5.72635e-05	-3.18166e-05	-2.1594e-05	-2.53082e-05	-4.51751e-05	-5.50567e-05	-2.34822e-05	3.9017e-05	7.17048e-05	4.99047e-05	1.92437e-05	2.55558e-05	-6.9282e-06	-2.06742e-05	-4.87369e-05	1.47535e-05	1.36347e-05	6.45034e-06	-1.21771e-05	3.7203e-05	3.70775e-05	-4.65026e-05	-0.000204795	-0.000353662	-0.000447525	-0.000461795	-0.000489778	-0.000473644	-0.000427026	-0.000412659	-0.000376242	-0.000433634
	1128.29	1.29475e-05	-3.81682e-06	4.72005e-05	5.56994e-05	3.75625e-05	-1.60209e-05	-7.16229e-05	-4.11779e-05	-2.46469e-05	2.52296e-05	2.12535e-05	7.45223e-06	-4.38544e-05	-0.000105224	-0.000110494	-7.36656e-05	-3.1833e-05	-1.29532e-05	-1.1321e-05	-1.66032e-05	-2.64267e-05	-2.89898e-05	-8.1607e-06	2.90976e-05	4.28715e-05	2.44115e-05	6.20561e-06	1.31867e-05	-9.26156e-06	-2.67212e-05	-4.62007e-05	-1.04876e-05	-9.3832e-06	-1.41763e-05	-2.08262e-05	1.90191e-05	5.27661e-06	-7.06643e-05	-0.000212023	-0.00034104	-0.000409671	-0.000412071	-0.000421639	-0.000413319	-0.000361029	-0.0003565	-0.000333903	-0.000401954
	1126.68	-2.88307e-06	-8.78474e-06	4.33591e-05	4.99606e-05	3.17104e-05	-1.71679e-05	-6.36675e-05	-3.76217e-05	-2.45797e-05	1.93448e-05	1.45108e-05	4.99275e-06	-4.15434e-05	-9.25223e-05	-9.90692e-05	-6.14223e-05	-1.93044e-05	-3.83046e-06	-8.5951e-06	-1.53385e-05	-1.91118e-05	-1.70123e-05	4.21541e-07	2.83753e-05	3.38558e-05	1.40392e-05	1.74434e-06	1.0493e-05	-6.23284e-06	-3.01463e-05	-4.85508e-05	-2.08179e-05	-2.41821e-05	-2.88658e-05	-3.8578e-05	-1.81921e-06	-1.55944e-05	-8.13296e-05	-0.000217096	-0.000353343	-0.000424369	-0.000431284	-0.000432212	-0.000424137	-0.000363253	-0.000361835	-0.000353609	-0.000429059
	1125.08	-6.37953e-07	-1.40921e-07	5.32084e-05	5.37861e-05	2.70204e-05	-2.68307e-05	-7.9141e-05	-5.06481e-05	-3.39916e-05	2.4106e-05	3.79034e-05	2.87162e-05	-2.17751e-05	-8.99348e-05	-9.99913e-05	-7.12005e-05	-3.38188e-05	-1.53577e-05	-1.49342e-05	-1.82351e-05	-2.57737e-05	-3.03883e-05	-8.9357e-06	3.60263e-05	5.61215e-05	3.42829e-05	1.45405e-05	2.3763e-05	2.2147e-06	-2.44762e-05	-5.0506e-05	-8.14476e-07	-9.06565e-06	-1.56026e-05	-4.27239e-05	-2.63105e-06	-4.90919e-06	-6.9689e-05	-0.000213352	-0.000366324	-0.000453127	-0.000475264	-0.000484432	-0.000476831	-0.000416046	-0.000396236	-0.000388867	-0.000458331
	1123.48	1.55298e-05	1.19908e-05	6.13348e-05	5.79093e-05	2.85538e-05	-3.08483e-05	-9.7704e-05	-6.46468e-05	-3.9871e-05	3.68933e-05	6.77764e-05	5.59952e-05	-9.11856e-07	-9.32035e-05	-0.000106196	-8.62202e-05	-5.37288e-05	-3.20643e-05	-2.40775e-05	-2.23137e-05	-3.59576e-05	-4.79515e-05	-2.02482e-05	4.52546e-05	8.26064e-05	5.92062e-05	2.78595e-05	3.45878e-05	2.12012e-06	-1.86202e-05	-5.02535e-05	2.71324e-05	1.99375e-05	1.0042e-05	-2.73943e-05	1.75475e-05	2.87048e-05	-4.26493e-05	-0.000194292	-0.000353817	-0.000460098	-0.000496049	-0.00053257	-0.000516775	-0.000457265	-0.000418291	-0.000399084	-0.000455843
	1121.87	2.71019e-05	1.51034e-05	5.80615e-05	5.03754e-05	2.60762e-05	-2.81901e-05	-9.54631e-05	-6.03472e-05	-3.24272e-05	4.45325e-05	7.25395e-05	5.6442e-05	-1.14241e-06	-9.62433e-05	-0.000107161	-8.4392e-05	-4.99029e-05	-2.95837e-05	-2.48045e-05	-2.61708e-05	-4.11547e-05	-5.05444e-05	-2.078e-05	4.37961e-05	8.07934e-05	5.91383e-05	2.63732e-05	2.71587e-05	-9.38075e-06	-2.38586e-05	-5.23346e-05	2.54429e-05	2.70873e-05	1.77683e-05	-9.05846e-06	3.8076e-05	5.08046e-05	-2.49512e-05	-0.000176767	-0.000320582	-0.000419123	-0.000449797	-0.00048939	-0.00047466	-0.0004195	-0.000375092	-0.00035254	-0.000403862
	1120.27	2.01598e-05	5.07166e-06	4.65574e-05	3.86445e-05	2.21875e-05	-2.01886e-05	-7.43906e-05	-4.30596e-05	-2.10093e-05	3.62254e-05	4.5448e-05	2.75968e-05	-2.12806e-05	-9.51963e-05	-0.000100219	-6.64554e-05	-2.52587e-05	-8.81357e-06	-1.51145e-05	-2.63275e-05	-3.8439e-05	-3.82321e-05	-1.15031e-05	3.43654e-05	5.45673e-05	3.45781e-05	1.21176e-05	1.06556e-05	-1.8017e-05	-3.38084e-05	-5.50232e-05	-5.06628e-06	2.94081e-06	-3.98104e-06	-1.08044e-05	3.41228e-05	3.78142e-05	-3.50849e-05	-0.000178146	-0.000306268	-0.000383731	-0.000400373	-0.000424537	-0.000413955	-0.000360866	-0.00032441	-0.000307095	-0.000361252
	1118.67	5.99872e-06	-6.77601e-06	3.60406e-05	3.28799e-05	2.01928e-05	-1.40404e-05	-5.85538e-05	-3.38017e-05	-1.91261e-05	1.94916e-05	1.4983e-05	-7.92546e-07	-3.86921e-05	-8.92846e-05	-8.96555e-05	-4.83785e-05	-3.73976e-06	9.44785e-06	-3.90436e-06	-2.10263e-05	-2.86194e-05	-2.21374e-05	2.1436e-07	2.98493e-05	3.62966e-05	1.71355e-05	1.88683e-06	2.71478e-06	-1.75533e-05	-4.00569e-05	-5.87556e-05	-3.27516e-05	-2.81006e-05	-3.32496e-05	-3.18789e-05	1.10084e-05	6.01381e-06	-5.84346e-05	-0.00019328	-0.000324235	-0.000386537	-0.000395683	-0.000395287	-0.000392845	-0.000340369	-0.000313282	-0.000304718	-0.000364002
	1117.06	2.2821e-06	-5.46345e-06	4.13994e-05	4.01002e-05	2.02118e-05	-2.04644e-05	-6.90414e-05	-4.44445e-05	-2.79198e-05	1.15618e-05	1.33869e-05	5.79681e-07	-3.35005e-05	-8.40231e-05	-8.67969e-05	-5.10719e-05	-1.12774e-05	3.68572e-06	-3.15833e-06	-1.5877e-05	-2.43186e-05	-2.30264e-05	-3.5889e-07	3.7705e-05	5.29726e-05	3.46693e-05	1.39084e-05	1.21823e-05	-1.09942e-05	-3.64901e-05	-5.71292e-05	-2.69153e-05	-3.27627e-05	-3.53963e-05	-4.2599e-05	-1.51573e-06	-8.5058e-06	-7.2372e-05	-0.000207765	-0.000357261	-0.000429928	-0.000447741	-0.000446057	-0.000442734	-0.00039116	-0.000363815	-0.00035422	-0.000412161
	1115.46	1.72968e-05	7.38052e-06	5.26908e-05	5.11917e-05	2.48192e-05	-2.99154e-05	-9.13087e-05	-6.26503e-05	-3.54276e-05	1.91846e-05	3.66316e-05	2.66058e-05	-9.21159e-06	-7.71376e-05	-8.74541e-05	-6.57484e-05	-3.72269e-05	-1.93982e-05	-1.21421e-05	-1.3409e-05	-2.64585e-05	-3.59094e-05	-1.11761e-05	4.62011e-05	7.92234e-05	6.37734e-05	3.57418e-05	3.01678e-05	-2.40073e-06	-2.07491e-05	-4.44355e-05	6.7859e-06	-7.63389e-06	-7.46674e-06	-2.67169e-05	1.36563e-05	1.16158e-05	-5.88988e-05	-0.000200846	-0.000362844	-0.000458148	-0.000487	-0.000493651	-0.000484267	-0.000434297	-0.000403719	-0.000391003	-0.000441363
	1113.85	3.22853e-05	1.74221e-05	5.57527e-05	5.03822e-05	2.27374e-05	-3.6895e-05	-9.96236e-05	-6.73723e-05	-3.35834e-05	2.82694e-05	5.33102e-05	4.40668e-05	5.16504e-06	-7.22009e-05	-8.49335e-05	-7.05271e-05	-4.87951e-05	-3.04449e-05	-1.62142e-05	-1.24898e-05	-2.93184e-05	-4.37836e-05	-1.8318e-05	4.35695e-05	8.11797e-05	6.96748e-05	4.72666e-05	4.32476e-05	8.16277e-06	-5.20515e-06	-3.01428e-05	2.86706e-05	1.62525e-05	1.79854e-05	-1.90217e-06	3.93043e-05	4.18623e-05	-3.51054e-05	-0.000184848	-0.000338114	-0.000439043	-0.000464759	-0.000477802	-0.000458212	-0.000406443	-0.000378073	-0.000364295	-0.000410876
	1112.25	2.61917e-05	1.08207e-05	4.50611e-05	4.11628e-05	1.98797e-05	-3.11335e-05	-8.05541e-05	-5.2239e-05	-2.57684e-05	2.48744e-05	3.85161e-05	2.93323e-05	-8.87225e-06	-7.11039e-05	-7.74975e-05	-5.66284e-05	-3.22241e-05	-1.73218e-05	-1.04534e-05	-1.34448e-05	-2.93527e-05	-3.74598e-05	-1.44987e-05	3.13599e-05	5.33673e-05	4.46194e-05	3.9685e-05	4.20956e-05	1.66133e-05	-4.17086e-06	-2.7481e-05	1.35436e-05	1.25768e-05	1.69172e-05	3.47319e-06	4.20969e-05	4.25876e-05	-2.95873e-05	-0.000174479	-0.000309968	-0.000394882	-0.000410828	-0.000411558	-0.000388607	-0.00033431	-0.000315135	-0.000305087	-0.000351405
	1110.65	5.09681e-06	-8.57599e-06	2.41088e-05	2.73485e-05	1.7261e-05	-1.75182e-05	-5.33905e-05	-3.12174e-05	-1.98657e-05	1.37363e-05	9.05277e-06	1.60531e-06	-3.35012e-05	-7.07855e-05	-7.04006e-05	-4.02847e-05	-8.66454e-06	2.76999e-06	-2.64468e-06	-1.50231e-05	-2.46865e-05	-2.12055e-05	-1.01747e-06	2.34468e-05	2.65411e-05	1.57459e-05	2.18461e-05	2.99317e-05	1.45976e-05	-1.74702e-05	-3.92208e-05	-1.30799e-05	-6.98076e-06	2.84236e-07	-1.28886e-05	2.48042e-05	2.11171e-05	-4.15302e-05	-0.000175831	-0.000309246	-0.00037714	-0.000391665	-0.000374682	-0.000354771	-0.00029955	-0.000291126	-0.000284594	-0.000330634
	1109.04	-5.30927e-07	-1.4649e-05	1.81115e-05	2.39778e-05	1.65842e-05	-1.04846e-05	-4.66217e-05	-2.72163e-05	-2.48014e-05	4.40364e-06	-3.57516e-06	-8.37436e-06	-3.98813e-05	-7.2695e-05	-7.39516e-05	-4.2871e-05	-6.21873e-06	8.36478e-06	-4.9466e-08	-1.59723e-05	-2.36443e-05	-1.56004e-05	6.9066e-06	3.03462e-05	3.09157e-05	1.41332e-05	1.33731e-05	1.96146e-05	5.79137e-06	-2.8206e-05	-4.78179e-05	-1.34173e-05	-1.13579e-05	-4.09394e-06	-2.72696e-05	1.00976e-05	4.62957e-06	-5.61766e-05	-0.000188666	-0.000332182	-0.000401968	-0.000422225	-0.000402834	-0.000384418	-0.000328072	-0.000323062	-0.000320594	-0.000363548
	1107.44	1.47225e-05	-1.67638e-07	3.38799e-05	3.7789e-05	2.45302e-05	-1.12982e-05	-6.27152e-05	-3.868e-05	-3.06918e-05	9.04127e-06	1.2491e-05	6.4001e-06	-2.58363e-05	-7.66412e-05	-8.44569e-05	-6.03693e-05	-2.49563e-05	-4.00392e-06	-5.40938e-06	-1.80997e-05	-3.09277e-05	-2.99235e-05	-1.6846e-06	3.9595e-05	5.48368e-05	3.51659e-05	1.86144e-05	1.6883e-05	-4.69809e-06	-2.65563e-05	-4.39499e-05	1.62452e-05	8.02048e-06	1.32618e-05	-2.3567e-05	1.50664e-05	1.33001e-05	-5.73034e-05	-0.000198743	-0.000349389	-0.000433347	-0.000460003	-0.000454701	-0.000431134	-0.00037413	-0.000365806	-0.000365791	-0.000405028
	1105.84	3.43028e-05	2.24979e-05	5.8212e-05	5.60966e-05	3.18651e-05	-1.76789e-05	-8.03917e-05	-5.04397e-05	-2.96305e-05	2.05098e-05	3.20659e-05	2.29174e-05	-1.05426e-05	-7.37488e-05	-8.52209e-05	-6.89787e-05	-3.98536e-05	-1.77957e-05	-1.22697e-05	-1.93624e-05	-3.66138e-05	-4.49437e-05	-1.72892e-05	3.44535e-05	6.19746e-05	4.50006e-05	2.18604e-05	1.93983e-05	-6.733e-06	-1.49555e-05	-3.64248e-05	3.64266e-05	2.29102e-05	2.78246e-05	-1.13668e-05	2.86011e-05	2.92886e-05	-4.97004e-05	-0.000197864	-0.000336423	-0.000424104	-0.00044764	-0.000460558	-0.000425042	-0.000369256	-0.000356489	-0.000356805	-0.000392715
	1104.23	3.5943e-05	3.02242e-05	6.81912e-05	6.33389e-05	3.17864e-05	-2.27634e-05	-7.93886e-05	-4.72353e-05	-2.29575e-05	2.17883e-05	2.62344e-05	1.62416e-05	-1.46543e-05	-6.56759e-05	-7.30298e-05	-5.62352e-05	-3.158e-05	-1.56466e-05	-1.15721e-05	-1.58473e-05	-2.96648e-05	-3.93949e-05	-2.07618e-05	1.94252e-05	4.04163e-05	2.68627e-05	1.35399e-05	1.9659e-05	-1.47486e-06	-9.51012e-06	-3.68922e-05	1.66225e-05	7.85668e-06	1.49187e-05	-9.28331e-06	2.92119e-05	2.7477e-05	-4.77592e-05	-0.000188911	-0.000309237	-0.000387439	-0.000402763	-0.000412734	-0.000371153	-0.000315972	-0.00030331	-0.00030551	-0.000342984
	1102.63	2.04876e-05	1.86589e-05	5.61959e-05	5.16432e-05	2.12306e-05	-2.24353e-05	-6.14752e-05	-3.04386e-05	-1.43507e-05	1.52953e-05	5.47088e-06	-3.40434e-06	-3.21195e-05	-6.13129e-05	-6.08781e-05	-3.70593e-05	-1.17544e-05	-3.2365e-06	-6.06816e-06	-1.02085e-05	-1.42531e-05	-1.70836e-05	-8.07961e-06	9.7815e-06	1.42314e-05	2.48088e-06	1.53479e-06	1.45314e-05	-1.16848e-06	-1.71219e-05	-4.37935e-05	-1.68654e-05	-2.11311e-05	-1.34085e-05	-1.90415e-05	1.79941e-05	1.17219e-05	-5.34019e-05	-0.000178163	-0.000295329	-0.000360012	-0.000369724	-0.000358069	-0.000322614	-0.000270133	-0.00026157	-0.000267588	-0.000308233
	1101.02	8.86006e-06	8.97679e-06	4.17757e-05	3.35845e-05	6.15708e-06	-2.447e-05	-5.16772e-05	-2.30075e-05	-1.58475e-05	6.90679e-06	-2.98248e-06	-9.47937e-06	-3.53037e-05	-5.9438e-05	-5.76772e-05	-3.17858e-05	-4.5683e-06	4.24783e-06	7.32147e-07	-3.5955e-06	-4.91313e-06	-4.08614e-06	3.84864e-06	1.60601e-05	1.54355e-05	2.17102e-06	-4.59981e-07	1.19928e-05	-5.01123e-06	-2.60357e-05	-4.71935e-05	-2.4368e-05	-2.7276e-05	-2.50537e-05	-2.61798e-05	9.25889e-06	2.89151e-06	-5.61831e-05	-0.000174502	-0.000301241	-0.000369497	-0.000380222	-0.000358435	-0.000330342	-0.000282074	-0.000276934	-0.000284832	-0.000324948
	1099.42	7.23699e-06	1.08842e-05	4.0447e-05	2.72905e-05	9.63792e-07	-2.8015e-05	-5.97038e-05	-3.09385e-05	-2.267e-05	8.57353e-06	1.55441e-05	9.86348e-06	-1.54048e-05	-5.67129e-05	-5.99991e-05	-4.06549e-05	-1.5471e-05	-5.90138e-07	2.51492e-06	-1.63922e-06	-1.05907e-05	-1.62802e-05	-1.53479e-06	2.74537e-05	3.97569e-05	2.49473e-05	9.43896e-06	1.24749e-05	-1.10046e-05	-2.78123e-05	-4.3136e-05	1.81621e-06	-3.81407e-06	-7.89612e-06	-2.08061e-05	1.31528e-05	1.49528e-05	-4.9895e-05	-0.00017517	-0.000307345	-0.000387907	-0.000400545	-0.000389374	-0.000361958	-0.000319177	-0.000312445	-0.00031893	-0.000349915
	1097.82	9.74302e-06	1.55052e-05	4.53268e-05	3.09877e-05	6.5294e-06	-2.73897e-05	-6.69983e-05	-3.81866e-05	-2.23329e-05	1.78404e-05	3.92175e-05	3.20893e-05	8.40817e-06	-4.92999e-05	-5.80393e-05	-4.78943e-05	-2.78314e-05	-8.88124e-06	-5.08416e-08	-4.62983e-06	-2.26543e-05	-3.62874e-05	-1.6822e-05	2.90234e-05	5.68251e-05	4.40129e-05	2.12538e-05	1.7933e-05	-7.78931e-06	-1.78663e-05	-3.68232e-05	2.54974e-05	2.18728e-05	2.05927e-05	-3.80843e-06	2.75837e-05	3.59281e-05	-3.97866e-05	-0.000172135	-0.000295087	-0.000378023	-0.00039013	-0.000399129	-0.000360738	-0.000319392	-0.000308918	-0.000310442	-0.000331335
	1096.21	1.04396e-05	1.36283e-05	4.38282e-05	3.30554e-05	1.32758e-05	-2.11024e-05	-5.61282e-05	-3.18109e-05	-1.54443e-05	1.80901e-05	3.60487e-05	2.92278e-05	8.81159e-06	-4.19578e-05	-4.94564e-05	-3.95516e-05	-2.08591e-05	-3.93771e-06	1.77011e-06	-6.69725e-06	-2.70471e-05	-4.07658e-05	-2.26525e-05	1.91871e-05	4.47891e-05	3.69144e-05	2.40037e-05	2.28411e-05	2.87352e-06	-9.19394e-06	-3.47329e-05	1.43723e-05	1.98559e-05	2.66262e-05	4.54635e-06	3.08567e-05	3.71375e-05	-3.95551e-05	-0.000164014	-0.000268938	-0.000335073	-0.00034251	-0.000351543	-0.000311436	-0.000269074	-0.00025509	-0.000254092	-0.00027337
	1094.61	5.38029e-06	5.27432e-06	3.4061e-05	2.89329e-05	1.45798e-05	-1.16646e-05	-3.61367e-05	-1.81616e-05	-1.14637e-05	7.02648e-06	4.828e-06	4.85147e-07	-1.7406e-05	-4.48385e-05	-4.57383e-05	-2.60996e-05	-2.96339e-06	9.15268e-06	6.42332e-06	-5.79932e-06	-1.93133e-05	-2.3865e-05	-1.14356e-05	9.4082e-06	1.85625e-05	1.35768e-05	1.56763e-05	1.92662e-05	7.69809e-06	-1.36461e-05	-3.76363e-05	-1.72968e-05	-3.42948e-06	6.55149e-06	-3.41149e-06	1.84848e-05	1.65291e-05	-5.2124e-05	-0.00015811	-0.000258241	-0.000303904	-0.000309099	-0.000300808	-0.000267606	-0.000225061	-0.000210733	-0.000208852	-0.000233931
	1093.01	3.82103e-06	2.98091e-06	2.75163e-05	2.52079e-05	1.26603e-05	-6.47096e-06	-2.66846e-05	-1.43623e-05	-1.74323e-05	-6.65315e-06	-2.05976e-05	-1.98946e-05	-3.70638e-05	-4.99433e-05	-5.10632e-05	-2.62818e-05	1.30878e-06	1.28656e-05	7.90227e-06	-3.49911e-06	-1.04752e-05	-8.20812e-06	2.78862e-07	7.22115e-06	4.51744e-06	-1.09904e-06	6.63262e-06	1.47224e-05	8.13141e-06	-1.8879e-05	-3.79205e-05	-3.18509e-05	-1.62048e-05	-9.75604e-06	-1.62762e-05	2.61283e-06	-7.16296e-06	-6.48819e-05	-0.000161036	-0.000271254	-0.000309587	-0.000319316	-0.000292765	-0.000274718	-0.000232915	-0.000219904	-0.000217396	-0.000245353
	1091.4	1.174e-05	1.24042e-05	3.05602e-05	2.65882e-05	9.14309e-06	-1.34196e-05	-4.15175e-05	-2.69182e-05	-2.69482e-05	-1.04756e-05	-1.71445e-05	-1.25175e-05	-2.7368e-05	-5.08515e-05	-5.96815e-05	-4.05336e-05	-1.41007e-05	9.89956e-07	2.08675e-06	-3.65689e-06	-9.80496e-06	-9.85918e-06	-1.90845e-07	1.30724e-05	1.51261e-05	7.10068e-06	7.91612e-06	1.51376e-05	9.06414e-06	-1.25773e-05	-2.95843e-05	-1.29138e-05	-3.45031e-06	-1.04969e-06	-1.68512e-05	-2.34126e-07	-7.87448e-06	-6.74555e-05	-0.00017145	-0.000291869	-0.000338442	-0.000352994	-0.000329467	-0.000313386	-0.000272362	-0.000262807	-0.000262289	-0.000286103
	1089.8	1.99447e-05	2.25241e-05	3.88872e-05	3.28184e-05	8.99586e-06	-2.25925e-05	-6.05895e-05	-4.02289e-05	-2.97578e-05	-2.30372e-06	6.74633e-06	9.65445e-06	-4.86857e-06	-4.68404e-05	-6.11414e-05	-5.26224e-05	-3.37585e-05	-1.70238e-05	-7.90421e-06	-6.6402e-06	-1.52298e-05	-2.17489e-05	-9.22281e-06	1.67206e-05	2.96345e-05	2.19952e-05	1.74637e-05	2.01077e-05	1.20362e-05	3.03368e-07	-1.65202e-05	1.63647e-05	1.88812e-05	2.14243e-05	-7.0416e-07	1.25558e-05	1.16074e-05	-6.08607e-05	-0.000177607	-0.00029303	-0.00034689	-0.000359011	-0.000349552	-0.000321283	-0.000280236	-0.000275687	-0.000280462	-0.000296467
	1088.19	1.6651e-05	1.8936e-05	3.83865e-05	3.28775e-05	7.486e-06	-2.53642e-05	-6.1832e-05	-3.92393e-05	-2.60511e-05	2.97137e-06	1.67318e-05	1.61119e-05	1.23207e-06	-4.20618e-05	-5.33265e-05	-4.81951e-05	-3.45898e-05	-1.98324e-05	-8.75612e-06	-6.58104e-06	-1.79941e-05	-2.74733e-05	-1.51307e-05	1.16627e-05	2.54212e-05	2.07232e-05	2.13809e-05	2.21448e-05	1.27287e-05	4.85224e-06	-9.12843e-06	2.4951e-05	2.69061e-05	3.09659e-05	1.12113e-05	2.219e-05	2.32639e-05	-5.32885e-05	-0.000170598	-0.000267191	-0.000315327	-0.000317522	-0.000313176	-0.000275763	-0.000235949	-0.000232601	-0.000239763	-0.000254523
	1086.59	3.89172e-06	6.29515e-06	2.90224e-05	2.44732e-05	1.96923e-06	-2.0896e-05	-4.55388e-05	-2.55836e-05	-2.08594e-05	-4.28073e-07	6.1804e-07	-6.03389e-07	-1.65916e-05	-3.99187e-05	-4.27298e-05	-3.13889e-05	-1.69419e-05	-5.98861e-06	1.29409e-06	-8.22069e-07	-1.33385e-05	-2.09536e-05	-1.13352e-05	4.673e-06	8.4225e-06	5.17542e-06	1.3617e-05	1.59207e-05	7.65213e-06	-6.18672e-06	-1.57659e-05	4.14137e-06	8.15593e-06	1.37323e-05	5.55504e-06	1.74527e-05	1.21444e-05	-5.82499e-05	-0.000160465	-0.000238823	-0.000270328	-0.00026367	-0.000253678	-0.000221305	-0.000185457	-0.000180197	-0.000188114	-0.000205065
	1084.99	-5.93723e-06	-3.90008e-06	1.93515e-05	1.53053e-05	-2.60787e-06	-1.54469e-05	-2.99478e-05	-1.43262e-05	-1.75969e-05	-7.77389e-06	-1.63802e-05	-1.56376e-05	-3.02108e-05	-3.74959e-05	-3.67005e-05	-2.08401e-05	-4.30539e-06	6.48869e-06	1.23835e-05	6.28132e-06	-7.64897e-06	-1.34203e-05	-4.84091e-06	4.66646e-06	1.86552e-06	-3.12992e-06	4.1056e-06	1.08024e-05	5.21734e-06	-1.39034e-05	-2.50768e-05	-1.54433e-05	-8.3799e-06	-1.59067e-06	-4.35499e-06	6.08813e-06	-7.7026e-06	-7.11415e-05	-0.00015678	-0.000230566	-0.000252566	-0.000248505	-0.000231355	-0.000210162	-0.000177984	-0.000172031	-0.000179378	-0.000199262
	1083.38	-1.60677e-08	1.52977e-07	2.09268e-05	1.44986e-05	-3.87701e-06	-1.89765e-05	-3.41072e-05	-1.73887e-05	-1.67917e-05	-7.09349e-06	-9.65097e-06	-9.97352e-06	-2.20536e-05	-3.54014e-05	-3.67332e-05	-2.46662e-05	-1.08779e-05	2.38793e-06	1.21429e-05	7.17236e-06	-8.71332e-06	-1.6399e-05	-4.29097e-06	1.34595e-05	1.73647e-05	9.96705e-06	5.1832e-06	1.15203e-05	5.42779e-06	-8.87722e-06	-2.51219e-05	-6.57912e-06	1.21721e-06	7.47624e-06	-6.32273e-06	-1.37519e-06	-1.55451e-05	-7.67498e-05	-0.000157784	-0.00023563	-0.000261564	-0.000264948	-0.000253521	-0.000231648	-0.000202745	-0.000198459	-0.00020867	-0.000223108
	1081.78	1.34761e-05	1.39546e-05	3.23165e-05	2.19175e-05	-2.1746e-06	-3.05229e-05	-5.33152e-05	-2.92229e-05	-1.51723e-05	2.67203e-06	1.05601e-05	5.93088e-06	-3.44694e-06	-3.16285e-05	-3.44138e-05	-3.14172e-05	-2.65359e-05	-1.36457e-05	4.28914e-07	9.64763e-07	-1.34453e-05	-2.28246e-05	-7.04904e-06	2.15756e-05	3.53264e-05	2.66916e-05	1.05267e-05	1.31968e-05	2.73183e-06	-1.12381e-06	-2.26753e-05	1.06124e-05	1.87486e-05	2.54755e-05	2.05025e-06	4.60019e-06	-2.9163e-06	-6.87057e-05	-0.000157318	-0.000232126	-0.000267857	-0.000274464	-0.000273785	-0.000234442	-0.000206785	-0.000206989	-0.000221213	-0.00022473
	1080.17	1.56474e-05	1.85762e-05	3.39242e-05	1.98616e-05	-7.62083e-06	-3.98828e-05	-6.08641e-05	-3.21114e-05	-1.24428e-05	6.31761e-06	1.45724e-05	7.9551e-06	7.01787e-07	-2.84657e-05	-3.0018e-05	-2.95444e-05	-2.84081e-05	-1.79263e-05	-4.71867e-06	-2.06231e-06	-1.31245e-05	-2.00934e-05	-4.36978e-06	2.10736e-05	3.14682e-05	2.25161e-05	5.98084e-06	8.76255e-06	-3.24289e-06	-1.20014e-06	-2.24342e-05	1.0171e-05	1.95059e-05	2.50756e-05	4.94684e-06	1.08388e-05	8.82309e-06	-5.68876e-05	-0.000149257	-0.000211908	-0.000244363	-0.000246025	-0.000245213	-0.000194828	-0.000165012	-0.000165757	-0.000178063	-0.000175504
	1078.57	8.03741e-06	1.24641e-05	2.27199e-05	7.51788e-06	-1.64189e-05	-3.79007e-05	-4.80902e-05	-2.25806e-05	-1.05039e-05	1.93125e-07	-4.25102e-06	-7.8301e-06	-1.50591e-05	-2.74983e-05	-2.55887e-05	-1.72062e-05	-1.10997e-05	-5.36301e-06	-1.17337e-07	-1.52037e-06	-8.80329e-06	-9.02466e-06	4.67713e-06	1.68923e-05	1.3884e-05	3.85005e-06	-4.2839e-06	1.30181e-06	-6.95491e-06	-9.58883e-06	-2.49786e-05	-9.78778e-06	-1.00519e-06	-1.45872e-08	-5.14909e-06	5.79612e-06	3.84382e-06	-5.84465e-05	-0.000141923	-0.000194135	-0.000210776	-0.000205425	-0.000195171	-0.000151641	-0.000124948	-0.000123861	-0.000129897	-0.000128716
	1076.97	3.03612e-06	9.92742e-06	1.69808e-05	3.93861e-06	-1.26349e-05	-2.32454e-05	-3.06878e-05	-1.48372e-05	-1.1067e-05	-5.90673e-06	-1.96074e-05	-1.88746e-05	-2.63895e-05	-2.52083e-05	-2.35771e-05	-9.43584e-06	1.9743e-06	6.32746e-06	5.93174e-06	-1.38182e-06	-9.73566e-06	-6.4095e-06	8.24858e-06	1.59017e-05	6.70199e-06	-4.19503e-06	-7.10583e-06	-1.18903e-06	-5.36241e-06	-1.45399e-05	-2.46472e-05	-2.34061e-05	-1.93408e-05	-2.28438e-05	-1.53091e-05	-2.22369e-06	-5.07752e-06	-6.92648e-05	-0.000142298	-0.000198524	-0.000202596	-0.000196847	-0.000176333	-0.000149905	-0.000130964	-0.000128926	-0.000133258	-0.000134401
	1075.36	1.04537e-05	1.8544e-05	2.5083e-05	1.18121e-05	-2.59483e-06	-1.24902e-05	-3.0403e-05	-2.08903e-05	-1.70018e-05	-4.20199e-06	-7.71579e-06	-6.54747e-06	-1.51173e-05	-2.47489e-05	-2.87334e-05	-1.85224e-05	-6.73153e-06	3.14646e-06	8.5941e-06	2.62162e-06	-1.13646e-05	-1.51492e-05	-1.53443e-07	1.76874e-05	1.95743e-05	1.16405e-05	6.04805e-06	7.84973e-06	3.72338e-06	-6.34591e-06	-1.61851e-05	-8.94934e-06	-7.56262e-06	-1.29155e-05	-1.10294e-05	8.73522e-07	1.02549e-06	-6.70537e-05	-0.000141444	-0.000207593	-0.000215128	-0.000215049	-0.000195382	-0.000173655	-0.00016153	-0.000161387	-0.000173587	-0.000169332
	1073.76	2.34832e-05	3.0814e-05	3.66409e-05	1.98076e-05	1.75194e-06	-1.58016e-05	-4.14997e-05	-2.92735e-05	-1.71886e-05	5.62489e-06	1.38998e-05	1.2412e-05	3.45452e-06	-2.32299e-05	-3.11202e-05	-2.91178e-05	-2.14991e-05	-5.55174e-06	9.29132e-06	8.89472e-06	-9.84634e-06	-2.41277e-05	-1.19329e-05	1.64506e-05	3.34864e-05	3.15934e-05	2.3913e-05	2.17041e-05	1.45607e-05	5.51586e-06	-9.68648e-06	1.02107e-05	1.43362e-05	1.21585e-05	3.72463e-06	1.61627e-05	2.09899e-05	-4.84632e-05	-0.000129994	-0.000193101	-0.000207829	-0.000212472	-0.000202833	-0.000170873	-0.000157913	-0.000160333	-0.000183703	-0.000170386
	1072.16	2.27305e-05	3.05788e-05	3.3832e-05	1.48119e-05	-5.52624e-06	-2.27412e-05	-3.83542e-05	-2.01355e-05	-6.54266e-06	8.219e-06	1.34903e-05	9.67701e-06	3.19189e-06	-2.09455e-05	-2.71983e-05	-2.65528e-05	-1.91458e-05	-2.57687e-07	1.77979e-05	1.73155e-05	-2.57811e-06	-1.91735e-05	-1.15341e-05	1.06367e-05	2.49813e-05	2.66478e-05	2.46167e-05	2.6602e-05	1.98955e-05	1.04651e-05	-1.11807e-05	4.99156e-06	1.51191e-05	1.87822e-05	1.19308e-05	2.32609e-05	2.69785e-05	-3.77341e-05	-0.000117284	-0.000164858	-0.000170896	-0.000172248	-0.000163366	-0.000129891	-0.00011448	-0.000115544	-0.000139161	-0.000123995
	1070.55	9.87273e-06	1.8333e-05	1.74146e-05	5.35407e-07	-1.65302e-05	-2.14313e-05	-2.17599e-05	-2.1079e-06	1.56164e-06	2.94124e-07	-1.08802e-05	-1.1745e-05	-1.49174e-05	-1.71465e-05	-1.74033e-05	-1.07488e-05	5.55035e-07	1.58517e-05	2.64918e-05	2.0344e-05	3.99291e-06	-5.7188e-06	-2.03467e-06	2.84664e-06	1.75648e-06	3.21881e-06	9.96727e-06	1.81192e-05	1.67615e-05	3.4255e-06	-1.58834e-05	-1.925e-05	-3.94875e-06	-8.29497e-08	4.63512e-06	1.15929e-05	9.19141e-06	-4.61751e-05	-0.00011167	-0.000145475	-0.000134831	-0.000128021	-0.000115112	-9.25964e-05	-8.06649e-05	-7.58254e-05	-9.04826e-05	-8.11953e-05
	1068.95	1.69839e-06	9.75431e-06	5.98378e-06	-5.75883e-06	-1.87116e-05	-1.57117e-05	-1.24966e-05	4.20361e-06	-7.80745e-07	-9.69581e-06	-3.00579e-05	-2.66478e-05	-2.8449e-05	-1.4731e-05	-1.18489e-05	-1.57003e-06	1.07157e-05	2.09855e-05	2.59565e-05	1.75184e-05	5.16359e-06	1.45891e-06	4.36831e-06	1.10837e-06	-9.14955e-06	-1.0287e-05	-2.59758e-06	6.9927e-06	9.55785e-06	-5.68916e-06	-1.74137e-05	-3.25922e-05	-1.67698e-05	-1.76143e-05	-6.0771e-06	-4.76104e-06	-1.2542e-05	-6.36069e-05	-0.000117573	-0.000151767	-0.000135636	-0.000125067	-0.000109439	-9.97971e-05	-9.60969e-05	-8.72954e-05	-9.48815e-05	-8.84104e-05
	1067.34	9.15381e-06	1.64513e-05	1.2194e-05	1.42022e-06	-1.46197e-05	-1.62954e-05	-2.42893e-05	-9.50366e-06	-1.15785e-05	-1.40693e-05	-2.24493e-05	-1.84338e-05	-2.10735e-05	-1.85362e-05	-1.88238e-05	-1.14302e-05	-2.40175e-06	9.29869e-06	1.97847e-05	1.65129e-05	3.54695e-06	-5.32086e-06	-2.22562e-06	3.04175e-06	1.11795e-06	7.82707e-07	1.00958e-06	7.3634e-06	5.99282e-06	-6.01965e-06	-1.62922e-05	-1.86608e-05	-3.73745e-06	-5.62152e-06	-1.65329e-06	-3.51431e-06	-1.0716e-05	-6.42798e-05	-0.000122932	-0.000166394	-0.000159796	-0.000152701	-0.000138928	-0.000127361	-0.000126594	-0.00012297	-0.000133376	-0.000123334
	1065.74	2.34187e-05	2.87449e-05	2.62913e-05	1.38182e-05	-8.3807e-06	-2.42445e-05	-4.1782e-05	-2.67854e-05	-1.60624e-05	-7.93646e-06	-2.01303e-06	-2.71951e-06	-7.46274e-06	-2.38898e-05	-2.72123e-05	-2.25638e-05	-1.74673e-05	-3.2527e-06	1.51959e-05	1.81742e-05	8.94747e-07	-1.79351e-05	-1.60816e-05	2.81166e-07	1.08853e-05	1.44308e-05	1.06512e-05	1.52569e-05	7.95529e-06	1.25387e-06	-1.35488e-05	3.56855e-06	1.77484e-05	1.928e-05	1.44697e-05	1.6189e-05	1.34269e-05	-4.45673e-05	-0.000112169	-0.000156352	-0.00015936	-0.00015737	-0.000147705	-0.000123878	-0.00012135	-0.000129421	-0.000147773	-0.000132014
	1064.14	2.66999e-05	3.1797e-05	3.0776e-05	1.89068e-05	-2.88003e-06	-2.43793e-05	-3.92099e-05	-2.54737e-05	-8.9437e-06	-4.87084e-06	-9.77958e-07	-7.22272e-06	-1.03727e-05	-2.43391e-05	-2.5121e-05	-1.88197e-05	-1.38463e-05	5.53914e-08	1.84446e-05	1.9822e-05	-3.63427e-07	-2.0619e-05	-1.92778e-05	-5.33076e-06	2.2331e-06	7.84409e-06	1.08758e-05	1.85572e-05	9.23896e-06	2.63159e-06	-1.35632e-05	4.46797e-06	1.84035e-05	2.31224e-05	2.18414e-05	2.79107e-05	2.60646e-05	-3.16766e-05	-9.60114e-05	-0.000126737	-0.000121356	-0.000117538	-0.000109196	-8.69348e-05	-8.40713e-05	-9.51587e-05	-0.000111946	-9.75885e-05
	1062.53	1.56278e-05	2.30488e-05	2.11577e-05	1.10513e-05	-4.65418e-06	-1.77484e-05	-2.24188e-05	-1.23551e-05	-2.47119e-06	-8.4785e-06	-1.78803e-05	-2.36234e-05	-2.26312e-05	-1.77295e-05	-1.45737e-05	-6.20099e-06	-3.30474e-07	8.38006e-06	1.95811e-05	1.5587e-05	-1.26159e-06	-1.31189e-05	-1.10797e-05	-7.08756e-06	-1.13396e-05	-7.41755e-06	4.34545e-06	1.30341e-05	7.32062e-06	-5.34834e-06	-1.72288e-05	-1.3917e-05	-1.83016e-08	5.66818e-06	1.36167e-05	2.00941e-05	1.50425e-05	-3.62253e-05	-8.73376e-05	-0.000105211	-8.50106e-05	-7.46614e-05	-6.79407e-05	-5.86575e-05	-6.20717e-05	-6.65932e-05	-7.56275e-05	-6.55314e-05
	1060.93	7.00108e-06	1.59496e-05	1.1971e-05	5.72942e-07	-1.17248e-05	-1.55796e-05	-1.40457e-05	-5.30375e-06	-1.58153e-06	-9.84905e-06	-2.62735e-05	-2.82459e-05	-2.55523e-05	-1.13192e-05	-8.93884e-06	-3.13047e-06	-4.7169e-08	4.35163e-06	1.34024e-05	1.07746e-05	-8.65155e-07	-7.85362e-06	-4.39735e-06	-1.96259e-06	-8.72522e-06	-7.42008e-06	3.45797e-06	6.78448e-06	6.46469e-06	-1.00252e-05	-1.50605e-05	-2.30398e-05	-1.0406e-05	-6.37484e-06	2.33323e-06	7.80385e-06	2.23784e-06	-4.25932e-05	-8.64023e-05	-0.000103946	-8.15298e-05	-6.9734e-05	-6.77167e-05	-6.69284e-05	-7.66621e-05	-7.47423e-05	-7.99343e-05	-7.06212e-05
	1059.33	8.69632e-06	1.9333e-05	1.36645e-05	-1.64248e-06	-1.62814e-05	-1.89505e-05	-1.8439e-05	-7.52192e-06	-2.0395e-06	-4.3919e-06	-1.03913e-05	-1.20164e-05	-1.14242e-05	-8.71389e-06	-1.04776e-05	-1.05312e-05	-1.37742e-05	-9.00232e-06	7.01811e-06	1.24581e-05	9.92552e-07	-1.31131e-05	-1.0867e-05	7.31267e-07	4.59513e-06	6.69648e-06	1.144e-05	1.07781e-05	1.18486e-05	-1.69506e-06	-7.02223e-06	-1.09646e-05	-3.4892e-07	1.42997e-06	3.9527e-07	3.56935e-06	2.97894e-06	-3.66746e-05	-8.19173e-05	-0.000105362	-9.27702e-05	-8.99508e-05	-9.26552e-05	-8.79818e-05	-9.77551e-05	-0.000101557	-0.000110813	-9.52951e-05
	1057.72	1.47219e-05	2.66341e-05	2.09333e-05	2.7952e-06	-1.59065e-05	-2.31105e-05	-2.44634e-05	-9.77842e-06	2.21852e-06	5.12941e-06	9.21607e-06	4.36027e-06	2.09324e-06	-7.92409e-06	-9.7971e-06	-1.21714e-05	-2.02397e-05	-1.44715e-05	6.9026e-06	1.79262e-05	3.09935e-06	-2.05254e-05	-2.21031e-05	-5.1993e-06	6.76654e-06	1.27642e-05	1.54302e-05	1.71068e-05	1.73929e-05	9.64141e-06	1.07033e-07	3.47325e-06	1.32059e-05	1.44815e-05	7.11098e-06	8.84222e-06	1.48951e-05	-1.86521e-05	-6.10601e-05	-8.17719e-05	-7.82887e-05	-8.86918e-05	-9.3792e-05	-8.0777e-05	-8.44467e-05	-0.000100929	-0.00011414	-9.27604e-05
	1056.12	1.11908e-05	2.26594e-05	1.73974e-05	3.12751e-06	-1.41688e-05	-2.07781e-05	-1.79903e-05	-3.27559e-06	6.75674e-06	5.11537e-06	3.61216e-06	-3.98306e-06	-7.01646e-06	-9.23904e-06	-4.18266e-06	-6.42027e-07	-6.50254e-06	-2.18858e-06	1.53877e-05	2.43977e-05	9.26487e-06	-1.40442e-05	-1.98723e-05	-1.28268e-05	-9.16478e-06	-2.00297e-06	6.15681e-06	1.53151e-05	1.49291e-05	9.1851e-06	-1.31318e-07	2.26185e-07	9.90393e-06	9.60699e-06	9.29799e-06	1.12681e-05	1.85647e-05	-7.29358e-06	-3.69589e-05	-4.68689e-05	-4.32276e-05	-5.78361e-05	-6.42858e-05	-5.41863e-05	-5.53708e-05	-7.20687e-05	-8.18355e-05	-6.38469e-05
	1054.51	9.58226e-07	1.23047e-05	4.77811e-06	-2.89993e-06	-1.57364e-05	-1.60401e-05	-5.60477e-06	5.11871e-06	4.73216e-06	-7.05593e-06	-2.19444e-05	-2.54535e-05	-2.63317e-05	-8.99869e-06	1.732e-06	1.15492e-05	1.03345e-05	1.07963e-05	2.01888e-05	2.41882e-05	1.48127e-05	8.6108e-07	-6.33029e-06	-1.39309e-05	-2.61586e-05	-2.24462e-05	-9.41431e-06	3.99519e-06	2.82769e-06	-3.67246e-06	-7.91276e-06	-1.40984e-05	-6.48065e-06	-7.77443e-06	1.44841e-06	2.77411e-06	7.45457e-06	-1.0101e-05	-2.70938e-05	-3.37794e-05	-2.87513e-05	-3.90496e-05	-4.64986e-05	-4.79135e-05	-5.48879e-05	-6.10656e-05	-6.4534e-05	-5.6101e-05
	1052.91	-9.40379e-07	1.06385e-05	3.15618e-07	-8.14951e-06	-2.14296e-05	-1.8468e-05	-4.42164e-06	3.66366e-06	-1.5038e-06	-1.66765e-05	-3.41192e-05	-3.0832e-05	-2.98237e-05	-8.82274e-06	-1.0629e-06	7.1297e-06	6.0298e-06	5.54162e-06	1.45005e-05	1.86224e-05	1.36482e-05	5.06743e-06	-3.0596e-07	-8.71292e-06	-2.55752e-05	-2.70187e-05	-1.75939e-05	-5.64313e-06	-6.96694e-06	-1.0206e-05	-9.90391e-06	-1.36696e-05	-1.07452e-05	-1.41045e-05	-5.88473e-06	-5.97097e-06	-3.13229e-06	-1.89489e-05	-3.50188e-05	-4.82959e-05	-4.91702e-05	-5.73711e-05	-7.02064e-05	-7.6766e-05	-9.22767e-05	-9.1837e-05	-9.56898e-05	-9.27057e-05
	1051.31	9.96867e-06	2.2133e-05	9.12684e-06	-5.76329e-06	-2.37772e-05	-2.73328e-05	-1.8393e-05	-9.15303e-06	-6.67803e-06	-1.48688e-05	-1.9299e-05	-1.40017e-05	-1.27004e-05	-7.23317e-06	-5.67021e-06	-4.64357e-06	-1.02508e-05	-7.24236e-06	9.94774e-06	1.9005e-05	1.16756e-05	-1.40079e-06	-5.89919e-06	-4.14234e-06	-1.1727e-05	-1.19668e-05	-7.90899e-06	-5.12679e-07	-2.26163e-06	-1.67186e-06	-2.13464e-06	2.47314e-08	6.89761e-07	-3.11633e-06	-2.56774e-06	-2.89561e-06	3.13886e-06	-1.31722e-05	-3.64467e-05	-5.48845e-05	-6.44268e-05	-7.98585e-05	-0.00010205	-0.000107119	-0.000126774	-0.000129905	-0.000139491	-0.000134162
	1049.7	1.71702e-05	3.09549e-05	1.60884e-05	-2.88812e-06	-2.3843e-05	-3.38809e-05	-2.78742e-05	-1.5343e-05	-4.94649e-06	-1.10139e-05	-5.74796e-06	-2.95973e-06	-1.53174e-07	-2.88581e-06	-1.83136e-06	-4.34029e-06	-1.30075e-05	-7.94374e-06	1.3255e-05	2.37973e-05	1.32445e-05	-3.33998e-06	-7.92575e-06	-2.89729e-06	-4.74106e-06	7.49005e-07	7.56341e-06	1.23742e-05	1.11146e-05	8.54188e-06	4.85093e-06	4.97052e-06	7.0225e-06	7.046e-06	3.53554e-06	4.87481e-06	1.4946e-05	3.73235e-06	-2.05807e-05	-3.67631e-05	-4.96678e-05	-7.24156e-05	-9.83042e-05	-0.000102179	-0.000121326	-0.00013321	-0.000148634	-0.000141951
	1048.1	1.19333e-05	2.86276e-05	1.24864e-05	-7.68899e-06	-2.81404e-05	-3.25028e-05	-1.95649e-05	-6.05251e-06	-1.34784e-06	-1.67891e-05	-2.05649e-05	-1.73904e-05	-9.56038e-06	2.07283e-06	7.84188e-06	9.60533e-06	5.19987e-06	9.77141e-06	2.55929e-05	2.97677e-05	1.84255e-05	8.0041e-06	5.12212e-06	7.07672e-07	-1.18248e-05	-7.9965e-06	6.81844e-06	1.34986e-05	1.4592e-05	5.68367e-06	5.05499e-06	-5.24768e-06	-3.10967e-06	-3.18192e-06	3.47405e-07	7.3059e-06	1.69454e-05	1.20086e-05	-6.01509e-06	-1.78206e-05	-2.73232e-05	-4.78022e-05	-7.03177e-05	-7.97814e-05	-9.99257e-05	-0.000111587	-0.000124819	-0.000127987
	1046.49	1.19312e-06	2.22792e-05	6.38712e-06	-1.20935e-05	-2.97486e-05	-2.50193e-05	-4.39696e-06	4.56658e-06	-9.49413e-07	-2.70399e-05	-4.58486e-05	-3.92312e-05	-2.70561e-05	4.09854e-06	1.29563e-05	2.19052e-05	2.40086e-05	2.58255e-05	3.3099e-05	3.00386e-05	2.08028e-05	1.81023e-05	1.90627e-05	6.39994e-06	-2.06723e-05	-2.5077e-05	-5.91461e-06	4.07517e-06	7.30288e-06	-6.32202e-06	9.99525e-07	-1.76056e-05	-1.697e-05	-2.37937e-05	-1.05385e-05	9.47289e-07	8.34067e-06	6.45063e-06	-8.05652e-06	-2.40219e-05	-3.30159e-05	-4.70876e-05	-6.48104e-05	-8.30842e-05	-0.000107331	-0.000114206	-0.000121703	-0.000136146
	1044.89	4.07218e-07	2.35109e-05	9.9052e-06	-7.76248e-06	-2.59742e-05	-2.22475e-05	-4.42697e-06	3.09066e-06	-1.10211e-06	-2.71045e-05	-4.92176e-05	-4.27183e-05	-3.1193e-05	2.82487e-08	5.62859e-06	1.462e-05	1.59072e-05	1.6158e-05	2.29519e-05	2.13704e-05	1.49031e-05	1.41051e-05	2.03672e-05	1.36164e-05	-1.33073e-05	-2.38325e-05	-1.12907e-05	-2.09233e-06	1.25811e-06	-1.23731e-05	-4.99508e-07	-1.48366e-05	-1.13695e-05	-2.38416e-05	-1.11162e-05	-2.08525e-06	4.78705e-06	2.09672e-06	-1.68601e-05	-4.16558e-05	-5.90851e-05	-7.6224e-05	-9.61298e-05	-0.000117569	-0.000145482	-0.000154175	-0.000160087	-0.000172553
	1043.29	1.00666e-05	3.28574e-05	2.09187e-05	2.44979e-06	-1.90338e-05	-2.60617e-05	-1.74301e-05	-7.22733e-06	2.7899e-08	-1.61432e-05	-3.11954e-05	-2.99334e-05	-2.23571e-05	-5.75365e-06	-4.71543e-06	-2.02919e-07	-4.69597e-06	-3.76536e-06	8.52311e-06	1.42223e-05	7.47362e-06	8.7995e-07	9.67402e-06	1.64736e-05	1.48747e-06	-6.86537e-06	-1.82145e-06	2.91978e-06	4.72723e-06	-7.40925e-06	1.96831e-06	-4.40372e-06	5.84681e-06	-3.6011e-06	3.6877e-06	9.47705e-06	1.86558e-05	1.52092e-05	-1.17282e-05	-4.21022e-05	-6.9837e-05	-0.000101239	-0.000132345	-0.000154037	-0.000184206	-0.000198145	-0.000206898	-0.00020786
	1041.68	1.38609e-05	3.62024e-05	2.50513e-05	7.06762e-06	-1.51337e-05	-2.72619e-05	-1.96859e-05	-6.12572e-06	6.46143e-06	-8.15769e-06	-2.33755e-05	-2.62075e-05	-2.07698e-05	-6.18006e-06	-3.55084e-06	-4.98583e-07	-9.54249e-06	-1.08387e-05	2.91438e-06	1.22572e-05	5.77916e-06	-4.32529e-06	2.10054e-06	9.18186e-06	-1.62121e-06	-3.10135e-06	5.05112e-06	9.22583e-06	1.00733e-05	-3.09039e-06	2.64996e-06	-5.28603e-06	7.74362e-06	7.45802e-06	1.61609e-05	2.50678e-05	3.7252e-05	3.55557e-05	6.09442e-06	-2.47685e-05	-5.72918e-05	-0.000100974	-0.000143913	-0.000169416	-0.000199125	-0.000213643	-0.000224039	-0.000225739
	1040.08	4.60229e-06	2.74705e-05	1.55566e-05	-2.86089e-06	-2.27179e-05	-2.29217e-05	-2.57278e-06	1.01007e-05	1.30115e-05	-1.21289e-05	-3.73982e-05	-3.83039e-05	-3.10292e-05	-1.52483e-06	5.59611e-06	1.10813e-05	3.32785e-06	-8.70197e-07	9.30186e-06	1.49662e-05	8.99985e-06	1.81799e-06	5.38189e-06	1.2095e-06	-2.04991e-05	-2.07025e-05	-3.82203e-06	4.88049e-06	6.58058e-06	-6.00861e-06	1.18826e-06	-1.49237e-05	-1.0198e-05	-8.86819e-06	9.34037e-06	2.6018e-05	3.85454e-05	3.75376e-05	1.07941e-05	-1.87678e-05	-5.17608e-05	-9.65754e-05	-0.000146056	-0.000178749	-0.000208767	-0.000217301	-0.000226906	-0.000243035
	1038.48	-3.58082e-06	1.94915e-05	6.86478e-06	-1.22046e-05	-2.88304e-05	-1.67483e-05	1.14704e-05	2.09833e-05	1.4141e-05	-1.62338e-05	-4.68938e-05	-4.52015e-05	-3.66043e-05	3.45516e-06	1.14945e-05	1.76054e-05	1.16992e-05	6.84275e-06	1.47702e-05	1.58421e-05	1.04267e-05	6.57026e-06	8.01354e-06	-2.17028e-06	-2.97045e-05	-3.11151e-05	-1.18899e-05	-1.31827e-06	-1.50812e-06	-1.20497e-05	-1.44754e-06	-2.1559e-05	-2.72263e-05	-3.1587e-05	-8.24205e-06	1.34222e-05	2.60736e-05	2.63481e-05	2.04532e-06	-3.09743e-05	-6.81149e-05	-0.000110776	-0.000164435	-0.000204322	-0.000238834	-0.000240863	-0.000249331	-0.00027319
	1036.87	-1.17456e-06	1.96216e-05	5.51432e-06	-1.3255e-05	-2.86628e-05	-1.66106e-05	7.83149e-06	1.74499e-05	1.38922e-05	-1.04486e-05	-3.09783e-05	-3.07768e-05	-2.32872e-05	6.82927e-06	1.14593e-05	1.16065e-05	1.47889e-07	-4.26385e-06	9.2538e-06	1.51616e-05	1.12089e-05	3.50498e-06	2.78628e-06	-8.86022e-07	-1.94218e-05	-1.7544e-05	-3.19673e-06	5.09019e-06	1.2555e-06	-8.13697e-06	2.63735e-06	-1.46594e-05	-2.04673e-05	-2.98271e-05	-1.20093e-05	4.66097e-06	1.82382e-05	2.2897e-05	-3.59279e-06	-4.48668e-05	-9.24781e-05	-0.000140744	-0.000200718	-0.000243695	-0.000282943	-0.000287358	-0.000299482	-0.000314822
	1035.27	9.62854e-06	2.82881e-05	9.34282e-06	-1.16885e-05	-2.8781e-05	-1.94596e-05	7.37083e-07	1.34928e-05	1.44049e-05	-4.97786e-06	-1.32848e-05	-1.52538e-05	-7.40519e-06	9.83411e-06	1.19373e-05	6.43601e-06	-1.11927e-05	-1.41767e-05	7.38152e-06	2.11392e-05	1.60529e-05	1.16224e-06	-2.14181e-06	-2.50708e-07	-1.10341e-05	-4.74359e-06	8.16843e-06	1.57303e-05	1.05808e-05	2.11597e-06	1.20141e-05	-3.04397e-06	-5.47416e-06	-1.35796e-05	-1.28337e-06	1.08908e-05	2.36401e-05	3.21616e-05	1.51682e-06	-4.57829e-05	-0.000102134	-0.0001636	-0.000230862	-0.000275306	-0.000314025	-0.000325245	-0.000343725	-0.000350507
	1033.66	1.18496e-05	3.15352e-05	8.3446e-06	-1.3115e-05	-3.00392e-05	-1.83905e-05	6.69291e-06	1.91141e-05	1.7265e-05	-8.13773e-06	-2.17133e-05	-2.24486e-05	-1.22588e-05	1.27983e-05	1.76058e-05	1.49791e-05	9.08619e-07	-1.0676e-06	2.03238e-05	3.20747e-05	2.38349e-05	8.23076e-06	1.94693e-06	-5.52888e-06	-2.56209e-05	-1.9283e-05	2.56362e-06	1.6129e-05	1.36379e-05	4.38239e-06	1.59406e-05	-3.59363e-06	-7.59209e-06	-1.05064e-05	7.76939e-06	2.40051e-05	3.07993e-05	3.48162e-05	1.05868e-06	-4.78385e-05	-0.000107473	-0.000176904	-0.000248655	-0.000294342	-0.000328468	-0.000342487	-0.00036374	-0.000380531
	1032.06	6.03638e-06	2.78432e-05	3.91358e-06	-1.59183e-05	-3.24617e-05	-1.68334e-05	1.63128e-05	2.50226e-05	1.75415e-05	-1.69394e-05	-4.60849e-05	-4.34625e-05	-3.26435e-05	1.18234e-05	2.0118e-05	2.42476e-05	2.06274e-05	2.14994e-05	3.82392e-05	4.10661e-05	3.01426e-05	1.99987e-05	1.36142e-05	-7.04559e-06	-4.56384e-05	-4.6219e-05	-1.67072e-05	4.63291e-06	6.16979e-06	-1.96396e-06	1.33525e-05	-1.08572e-05	-2.16814e-05	-2.31524e-05	6.15495e-06	2.81253e-05	2.51745e-05	1.66418e-05	-2.1842e-05	-7.23524e-05	-0.000133673	-0.000201973	-0.000273259	-0.000319468	-0.000351618	-0.000364232	-0.000385052	-0.000420134
	1030.46	6.46611e-06	2.99614e-05	6.67423e-06	-1.36893e-05	-3.17151e-05	-1.76058e-05	1.3694e-05	1.78481e-05	1.01793e-05	-2.46852e-05	-5.58978e-05	-5.11362e-05	-4.16795e-05	8.40015e-06	1.6381e-05	2.35845e-05	2.527e-05	2.90273e-05	4.44762e-05	4.20002e-05	2.83712e-05	1.92704e-05	1.47544e-05	-5.009e-06	-4.61534e-05	-5.21981e-05	-2.42457e-05	-4.41166e-06	-1.62766e-06	-9.57035e-06	8.0286e-06	-1.52627e-05	-2.61974e-05	-2.92208e-05	1.14442e-06	2.13518e-05	1.10223e-05	-8.1894e-06	-5.72563e-05	-0.000116205	-0.000184152	-0.000252097	-0.00032388	-0.00037127	-0.000407301	-0.000420572	-0.000439276	-0.000479496
	1028.85	1.59322e-05	3.95817e-05	1.46503e-05	-8.64998e-06	-2.88062e-05	-2.05287e-05	1.62158e-06	2.99293e-06	4.12128e-07	-2.50875e-05	-4.2817e-05	-3.89282e-05	-3.23765e-05	6.7329e-06	1.45579e-05	1.96568e-05	1.3734e-05	1.60827e-05	3.59561e-05	3.92298e-05	2.48752e-05	8.81656e-06	4.46376e-06	-4.71863e-06	-3.3517e-05	-3.71101e-05	-1.3812e-05	-5.7214e-07	3.15912e-06	-8.02369e-06	1.07358e-05	-1.04224e-05	-9.37689e-06	-1.23596e-05	9.92531e-06	2.13267e-05	7.34648e-06	-1.65419e-05	-8.15925e-05	-0.000154825	-0.000233511	-0.000308656	-0.000386984	-0.000438969	-0.000479518	-0.000496007	-0.00051323	-0.000548854
	1027.25	2.28482e-05	4.58405e-05	1.48072e-05	-1.10576e-05	-3.087e-05	-2.04611e-05	4.26316e-07	6.55023e-08	-4.17528e-06	-2.58305e-05	-3.50454e-05	-3.27321e-05	-2.85867e-05	6.25685e-06	1.84978e-05	2.25612e-05	8.20584e-06	6.87823e-06	3.18018e-05	4.27507e-05	2.81528e-05	6.71341e-06	1.93398e-06	-3.12174e-06	-2.90001e-05	-3.03539e-05	-5.78984e-06	6.11762e-06	1.18937e-05	-2.546e-06	1.85404e-05	-3.87455e-06	2.97699e-06	2.05067e-06	1.86601e-05	2.75825e-05	1.14159e-05	-1.50266e-05	-9.46055e-05	-0.000180516	-0.000269682	-0.000355085	-0.000440972	-0.000499385	-0.000540506	-0.000561585	-0.00058037	-0.000612906
	1025.64	1.29593e-05	3.7256e-05	1.80906e-06	-2.21698e-05	-3.79801e-05	-1.71966e-05	1.296e-05	1.02529e-05	-2.76882e-06	-3.09694e-05	-4.75757e-05	-4.44966e-05	-4.00236e-05	7.45847e-06	2.51762e-05	3.19681e-05	1.89792e-05	1.33106e-05	3.56748e-05	4.70945e-05	3.52106e-05	1.88245e-05	1.46016e-05	3.27521e-06	-3.35263e-05	-3.77294e-05	-8.5086e-06	6.61258e-06	1.11419e-05	-1.65895e-06	2.05023e-05	-5.16133e-06	-8.17977e-06	-7.13276e-06	1.26858e-05	2.74719e-05	7.57876e-06	-2.46342e-05	-0.000112086	-0.000206853	-0.000305348	-0.000393757	-0.000480679	-0.000539099	-0.000578242	-0.000601319	-0.00062182	-0.000659447
	1024.04	-8.31999e-07	2.6081e-05	-7.47252e-06	-2.7301e-05	-4.04907e-05	-1.50134e-05	1.92477e-05	1.43557e-05	-2.55072e-06	-3.37604e-05	-5.68633e-05	-5.27232e-05	-4.69076e-05	7.20318e-06	2.61812e-05	3.50908e-05	2.65487e-05	1.75432e-05	3.45821e-05	4.33089e-05	3.70694e-05	2.92387e-05	2.64589e-05	1.00243e-05	-3.57413e-05	-4.16048e-05	-1.13612e-05	8.5017e-06	7.33977e-06	-4.20055e-06	1.48576e-05	-1.10718e-05	-2.46621e-05	-2.58825e-05	-1.31817e-06	1.76549e-05	-7.03725e-06	-4.76132e-05	-0.00014102	-0.000242146	-0.000348766	-0.000436987	-0.000524142	-0.000579293	-0.00061581	-0.000641512	-0.000658753	-0.000699901
	1022.44	-1.7985e-06	2.82838e-05	5.94013e-07	-2.04996e-05	-3.72833e-05	-1.91606e-05	8.03418e-06	4.58058e-06	-6.20462e-06	-3.27432e-05	-4.73347e-05	-4.23413e-05	-3.40182e-05	8.34574e-06	2.42449e-05	3.15835e-05	2.06737e-05	9.96828e-06	2.69426e-05	3.80735e-05	3.48813e-05	2.4411e-05	1.83208e-05	6.38262e-06	-3.13834e-05	-3.13594e-05	-5.44589e-06	1.50709e-05	7.66989e-06	-5.00613e-06	7.29154e-06	-1.50871e-05	-2.7391e-05	-3.05732e-05	-7.51942e-06	9.87314e-06	-1.74648e-05	-6.66532e-05	-0.000175627	-0.000287968	-0.000400013	-0.000492957	-0.000586024	-0.000642295	-0.000674666	-0.000703772	-0.000717361	-0.000753775
	1020.83	5.43021e-06	3.92027e-05	1.30189e-05	-1.2743e-05	-3.41263e-05	-2.57197e-05	-5.68203e-06	-7.18704e-06	-1.00357e-05	-3.15777e-05	-3.82683e-05	-3.19383e-05	-2.03518e-05	1.15981e-05	2.5369e-05	3.16027e-05	1.47951e-05	3.59428e-06	2.38589e-05	3.85291e-05	3.22609e-05	1.09974e-05	8.78014e-07	-3.74518e-06	-2.94931e-05	-2.32683e-05	1.33738e-06	2.10317e-05	1.22098e-05	-5.01403e-06	5.96992e-06	-1.49192e-05	-1.62943e-05	-1.85352e-05	3.43645e-06	1.91374e-05	-1.2311e-05	-7.79082e-05	-0.00021429	-0.000344114	-0.000458189	-0.000561353	-0.000667736	-0.000731215	-0.000762221	-0.000792218	-0.000804034	-0.000833306
	1019.23	1.11843e-05	4.74215e-05	1.72068e-05	-1.14674e-05	-3.4132e-05	-2.68877e-05	-2.36381e-06	-3.54626e-06	-7.58214e-06	-3.43031e-05	-5.08672e-05	-4.26151e-05	-2.88595e-05	1.39103e-05	2.99173e-05	3.79388e-05	2.02868e-05	1.02974e-05	3.28571e-05	4.32531e-05	2.74329e-05	2.20147e-06	-3.91281e-06	-6.87686e-06	-3.76055e-05	-3.48114e-05	-4.44552e-06	1.73718e-05	9.81427e-06	-1.11847e-05	7.75449e-06	-1.41968e-05	-1.31258e-05	-1.45776e-05	1.13299e-05	3.20103e-05	-1.0063e-05	-9.86777e-05	-0.000261812	-0.000404116	-0.000518873	-0.000627009	-0.000746135	-0.000817407	-0.000851701	-0.000879745	-0.000893395	-0.000918216
	1017.63	6.12053e-06	4.37336e-05	8.25356e-06	-1.80924e-05	-3.86987e-05	-2.55498e-05	1.09859e-05	1.05391e-05	9.24839e-07	-4.07609e-05	-7.21053e-05	-6.19999e-05	-4.51951e-05	1.68439e-05	3.47729e-05	4.476e-05	3.13609e-05	2.18027e-05	4.30228e-05	4.65008e-05	2.48134e-05	4.47634e-06	5.98787e-06	1.24332e-06	-4.03476e-05	-4.66183e-05	-1.32743e-05	8.70409e-06	8.24552e-07	-1.84617e-05	7.96924e-06	-1.7513e-05	-2.81727e-05	-2.96281e-05	4.74278e-06	3.35833e-05	-2.4797e-05	-0.00013792	-0.000320793	-0.000469731	-0.000585857	-0.00069043	-0.000813804	-0.000885979	-0.000926002	-0.000953211	-0.000970583	-0.00099289
	1016.02	8.4678e-07	3.80914e-05	7.24597e-07	-2.26447e-05	-4.15775e-05	-2.61191e-05	1.31778e-05	1.59497e-05	8.35836e-06	-3.82193e-05	-6.85893e-05	-5.92441e-05	-3.95154e-05	2.05235e-05	3.71107e-05	4.57489e-05	3.14446e-05	2.01654e-05	4.09304e-05	4.45106e-05	2.45851e-05	7.30606e-06	1.12223e-05	8.6452e-06	-3.03189e-05	-3.88241e-05	-1.00762e-05	6.67696e-06	-1.97756e-06	-2.08019e-05	7.0678e-06	-2.26231e-05	-3.81019e-05	-4.0152e-05	-7.18667e-07	3.16072e-05	-4.01683e-05	-0.000170703	-0.000372767	-0.000532366	-0.000654276	-0.000754786	-0.000879585	-0.000949182	-0.000994245	-0.00102	-0.00104	-0.00106
	1014.42	4.44104e-06	3.72892e-05	-1.35738e-06	-2.65366e-05	-4.48533e-05	-3.09046e-05	4.2465e-06	1.1818e-05	1.24944e-05	-2.63179e-05	-4.52856e-05	-3.90699e-05	-1.9591e-05	2.66151e-05	4.20822e-05	4.78468e-05	2.44303e-05	9.17171e-06	3.25082e-05	4.46066e-05	3.08975e-05	8.81911e-06	8.35858e-06	9.54949e-06	-1.95437e-05	-2.29345e-05	1.51353e-06	1.48109e-05	7.84213e-06	-1.5279e-05	9.81482e-06	-2.3272e-05	-3.14557e-05	-3.35896e-05	2.29944e-06	3.38091e-05	-4.58309e-05	-0.000189245	-0.000421205	-0.000594085	-0.000728658	-0.00083771	-0.000963693	-0.00104	-0.00108	-0.00111	-0.00112	-0.00114
	1012.81	3.0921e-06	3.29078e-05	-6.6156e-06	-3.22576e-05	-4.69283e-05	-3.07796e-05	4.01472e-06	1.26377e-05	1.61661e-05	-1.61985e-05	-3.42504e-05	-3.20244e-05	-1.55697e-05	2.99966e-05	4.74155e-05	5.32029e-05	2.45441e-05	6.39582e-06	3.08482e-05	4.84766e-05	4.0106e-05	1.60217e-05	1.1912e-05	1.05055e-05	-2.09019e-05	-2.20331e-05	5.12845e-06	2.13924e-05	1.58036e-05	-9.20665e-06	1.62631e-05	-1.49132e-05	-2.32968e-05	-2.47263e-05	4.89652e-06	3.94728e-05	-4.57195e-05	-0.000208264	-0.000476213	-0.000667154	-0.000810281	-0.000930234	-0.00105	-0.00112	-0.00115	-0.0012	-0.00125	-0.00127
	1011.21	-3.34219e-06	2.66734e-05	-1.24913e-05	-3.55995e-05	-4.64555e-05	-2.36207e-05	1.63493e-05	2.02611e-05	1.68896e-05	-1.78193e-05	-4.80562e-05	-4.77322e-05	-3.54448e-05	2.46607e-05	4.55064e-05	5.39134e-05	3.14359e-05	1.66377e-05	3.95187e-05	5.08906e-05	4.08733e-05	2.41617e-05	2.35247e-05	1.21501e-05	-3.70285e-05	-4.23898e-05	-6.5972e-06	1.71706e-05	8.71622e-06	-1.37076e-05	1.51164e-05	-9.02791e-06	-2.99965e-05	-3.06306e-05	-2.39735e-06	3.64336e-05	-5.80317e-05	-0.000245193	-0.000542205	-0.000750488	-0.000898499	-0.00102	-0.00113	-0.00119	-0.00123	-0.00129	-0.00137	-0.00138
	1009.61	-8.93506e-06	2.16714e-05	-1.54013e-05	-3.29063e-05	-4.32009e-05	-1.92798e-05	2.31897e-05	2.16021e-05	1.0542e-05	-3.26147e-05	-6.46993e-05	-6.13965e-05	-4.96591e-05	1.62052e-05	3.63839e-05	4.60617e-05	3.21142e-05	2.20612e-05	4.41466e-05	4.89367e-05	3.715e-05	2.76104e-05	2.79678e-05	9.99903e-06	-4.92233e-05	-5.67832e-05	-1.60273e-05	1.32535e-05	-1.65409e-06	-1.80258e-05	7.76327e-06	-1.14268e-05	-4.26767e-05	-4.06117e-05	-1.18649e-05	2.71644e-05	-7.98721e-05	-0.000289241	-0.00061307	-0.000841895	-0.000994016	-0.0011	-0.00121	-0.00126	-0.00131	-0.00137	-0.00144	-0.00146
	1008	-1.15267e-06	2.9045e-05	-6.34491e-06	-2.06888e-05	-3.56657e-05	-2.24476e-05	1.22712e-05	8.97527e-06	-5.83355e-07	-4.66353e-05	-6.47917e-05	-5.69423e-05	-4.18871e-05	1.09282e-05	2.75483e-05	3.51431e-05	1.92215e-05	9.35134e-06	3.35184e-05	4.23994e-05	3.29698e-05	2.19709e-05	1.94254e-05	4.65539e-06	-4.6521e-05	-4.95681e-05	-9.33756e-06	1.68649e-05	2.24523e-07	-1.86952e-05	3.70533e-06	-1.8439e-05	-4.01781e-05	-3.50482e-05	-7.69395e-06	2.52638e-05	-9.45599e-05	-0.000328658	-0.000685298	-0.000930577	-0.0011	-0.0012	-0.00132	-0.00138	-0.00142	-0.00146	-0.00148	-0.00149
	1006.4	1.5808e-05	4.44276e-05	7.25645e-06	-1.03556e-05	-3.28389e-05	-2.77319e-05	5.0433e-07	-1.22725e-06	-7.12326e-06	-5.25847e-05	-6.10793e-05	-5.1098e-05	-3.229e-05	1.14314e-05	2.81366e-05	3.47461e-05	9.94255e-06	-5.20386e-06	2.08743e-05	3.83419e-05	3.19926e-05	1.47357e-05	9.58051e-06	1.43485e-08	-4.16477e-05	-3.89035e-05	7.55414e-07	2.18388e-05	9.37408e-06	-1.78813e-05	9.49796e-06	-2.29833e-05	-2.73199e-05	-2.41393e-05	2.94252e-06	3.1018e-05	-0.000104955	-0.000370854	-0.000772313	-0.00103	-0.00122	-0.00131	-0.00145	-0.00151	-0.00154	-0.00157	-0.00155	-0.00156
	1004.8	1.99346e-05	4.96236e-05	8.04767e-06	-1.30253e-05	-3.62072e-05	-2.63676e-05	5.90792e-06	3.51746e-06	-4.99568e-06	-5.372e-05	-7.142e-05	-6.11801e-05	-4.02092e-05	1.32666e-05	3.3432e-05	4.3099e-05	1.88773e-05	5.39579e-07	2.42107e-05	4.18135e-05	3.55939e-05	1.69995e-05	1.19786e-05	1.07532e-06	-4.42433e-05	-4.30246e-05	2.29427e-07	2.19174e-05	1.27003e-05	-1.98167e-05	1.45514e-05	-2.19264e-05	-2.62311e-05	-2.87352e-05	7.56338e-07	3.37253e-05	-0.000120555	-0.000426479	-0.000873915	-0.00115	-0.00135	-0.00145	-0.00157	-0.00163	-0.00166	-0.00168	-0.00167	-0.00167
	1003.19	1.63868e-05	4.8185e-05	4.35071e-06	-1.95592e-05	-3.92532e-05	-2.00678e-05	1.68928e-05	1.27137e-05	-1.5432e-06	-5.07258e-05	-8.05491e-05	-7.11412e-05	-5.02658e-05	1.3393e-05	3.49537e-05	4.65693e-05	3.10392e-05	1.63404e-05	3.63177e-05	4.56067e-05	3.47524e-05	1.87482e-05	1.55443e-05	4.1166e-06	-4.4933e-05	-4.7632e-05	-5.78545e-06	1.82578e-05	6.50844e-06	-2.67122e-05	5.93581e-06	-2.32437e-05	-3.42299e-05	-4.04421e-05	-1.23929e-05	2.07968e-05	-0.000144855	-0.000480507	-0.000970694	-0.00128	-0.00148	-0.00158	-0.00168	-0.00174	-0.00176	-0.0018	-0.00178	-0.00178
	1001.59	2.33985e-05	5.41235e-05	9.49857e-06	-1.84852e-05	-3.92865e-05	-2.14558e-05	1.14736e-05	9.20523e-06	-3.1837e-06	-4.502e-05	-6.73616e-05	-5.93035e-05	-3.93222e-05	1.27548e-05	3.11298e-05	4.08535e-05	2.79036e-05	1.52982e-05	3.48749e-05	4.23789e-05	3.02201e-05	1.11562e-05	5.0425e-06	5.23078e-07	-3.65929e-05	-3.71769e-05	-4.07932e-06	1.90693e-05	6.14108e-06	-2.63575e-05	-5.02318e-06	-2.65494e-05	-3.33342e-05	-3.8493e-05	-1.91247e-05	5.15112e-06	-0.000167286	-0.000528278	-0.00104	-0.00142	-0.00158	-0.00166	-0.00177	-0.00182	-0.00185	-0.00188	-0.00186	-0.00185
	999.984	3.61796e-05	6.513e-05	2.4343e-05	-5.15882e-06	-3.18448e-05	-2.77743e-05	-4.35214e-06	-1.7945e-06	-5.59052e-06	-3.96982e-05	-4.41946e-05	-3.77561e-05	-1.82249e-05	1.23931e-05	2.92018e-05	3.58832e-05	1.61219e-05	-2.86686e-07	2.01006e-05	3.54655e-05	2.75344e-05	2.07464e-06	-9.17306e-06	-7.53434e-06	-3.13513e-05	-2.64316e-05	1.54379e-06	2.13224e-05	1.08336e-05	-2.11696e-05	-5.0772e-06	-2.16184e-05	-2.08995e-05	-2.27931e-05	-1.39187e-05	3.38134e-06	-0.000180441	-0.000580489	-0.00112	-0.00154	-0.00168	-0.00176	-0.00186	-0.00193	-0.00195	-0.00196	-0.00194	-0.00193
	998.38	3.80855e-05	6.5156e-05	2.94274e-05	2.70979e-06	-2.71914e-05	-2.95835e-05	-8.40048e-06	-2.63643e-06	-3.67636e-06	-3.76497e-05	-3.9487e-05	-3.47381e-05	-1.78741e-05	1.01366e-05	3.16576e-05	4.04197e-05	1.65945e-05	-5.42213e-06	1.26417e-05	3.23285e-05	2.7668e-05	3.23867e-06	-9.47873e-06	-1.37597e-05	-4.46962e-05	-4.05988e-05	-5.48585e-06	1.4626e-05	8.19018e-06	-2.04166e-05	3.13308e-06	-1.27445e-05	-2.12773e-05	-2.4067e-05	-1.59451e-05	5.28286e-06	-0.000202052	-0.000650022	-0.00124	-0.00169	-0.00183	-0.00191	-0.00201	-0.00207	-0.00208	-0.00209	-0.00207	-0.00205
	996.776	2.03557e-05	4.8048e-05	1.5431e-05	-5.84915e-06	-3.32136e-05	-2.78908e-05	1.47548e-06	7.23131e-06	1.18609e-06	-3.63027e-05	-5.34293e-05	-4.87436e-05	-3.55299e-05	7.54478e-06	3.41095e-05	4.85564e-05	3.10228e-05	8.26143e-06	2.16297e-05	3.64212e-05	2.99522e-05	1.12217e-05	8.09968e-08	-1.52234e-05	-6.00902e-05	-6.05224e-05	-1.57965e-05	6.0802e-06	1.11321e-06	-2.06475e-05	8.38453e-06	-1.13026e-05	-4.33252e-05	-4.89256e-05	-3.08096e-05	6.74644e-08	-0.000228451	-0.000743073	-0.00138	-0.00186	-0.00204	-0.00212	-0.00221	-0.00225	-0.00227	-0.00228	-0.00224	-0.00221
	995.173	6.44226e-06	3.74329e-05	2.76375e-06	-1.66381e-05	-4.13581e-05	-2.75919e-05	5.74069e-06	1.11211e-05	1.97991e-06	-3.37439e-05	-5.53705e-05	-5.01722e-05	-4.02439e-05	8.96269e-06	3.31497e-05	4.80908e-05	3.42174e-05	1.47964e-05	2.80262e-05	3.78171e-05	2.9215e-05	1.23802e-05	2.38752e-06	-1.0356e-05	-5.1691e-05	-5.28013e-05	-9.7089e-06	9.94483e-06	5.69089e-06	-1.58248e-05	5.791e-06	-2.49076e-05	-6.4653e-05	-6.84809e-05	-4.10345e-05	-1.28925e-05	-0.000257377	-0.000836894	-0.00155	-0.00205	-0.00227	-0.00236	-0.00244	-0.00247	-0.00249	-0.0025	-0.00246	-0.00241
	993.569	1.13839e-05	4.59537e-05	5.84055e-06	-1.76554e-05	-4.20744e-05	-2.71279e-05	2.21286e-06	7.86151e-06	2.60331e-06	-2.5819e-05	-3.89623e-05	-3.61453e-05	-2.61289e-05	1.487e-05	3.35251e-05	4.29886e-05	2.14131e-05	4.32657e-06	2.22214e-05	3.48385e-05	2.78955e-05	5.2587e-06	-4.9859e-06	-4.46131e-06	-2.65775e-05	-2.36872e-05	8.40822e-06	2.27427e-05	2.20994e-05	-4.57573e-06	6.8837e-06	-3.62488e-05	-6.24863e-05	-5.94917e-05	-2.89348e-05	-1.39074e-05	-0.000280708	-0.000918033	-0.00167	-0.00221	-0.00245	-0.00255	-0.00263	-0.00266	-0.00265	-0.00265	-0.00261	-0.00257
	991.965	2.0569e-05	5.72853e-05	1.08372e-05	-1.6319e-05	-3.92291e-05	-2.62466e-05	4.51165e-06	1.01714e-05	8.2296e-06	-2.25455e-05	-3.36108e-05	-3.41137e-05	-2.03099e-05	2.31921e-05	4.06582e-05	4.38897e-05	1.42448e-05	-2.25773e-06	2.00473e-05	3.92371e-05	3.41996e-05	7.14895e-06	-2.31763e-06	2.02906e-06	-1.54499e-05	-1.29493e-05	1.55629e-05	3.11917e-05	3.31482e-05	7.08519e-06	1.6918e-05	-2.42733e-05	-4.46164e-05	-3.89067e-05	-7.02997e-06	1.74904e-06	-0.000298854	-0.000995633	-0.00179	-0.00237	-0.00262	-0.00271	-0.00278	-0.00281	-0.00279	-0.00277	-0.00272	-0.00268
	990.361	2.17092e-05	5.43313e-05	5.45785e-06	-1.99111e-05	-3.67996e-05	-2.21302e-05	1.4894e-05	1.66738e-05	1.14029e-05	-3.27716e-05	-5.0186e-05	-5.30037e-05	-3.34531e-05	2.73794e-05	4.80121e-05	5.12183e-05	2.32928e-05	5.02638e-06	2.3882e-05	4.24117e-05	3.81958e-05	1.74908e-05	1.15665e-05	6.1515e-06	-2.64925e-05	-2.66152e-05	6.36919e-06	2.79763e-05	2.65579e-05	7.03455e-06	2.14532e-05	-5.43055e-06	-4.1126e-05	-4.23001e-05	-9.73852e-06	3.6808e-06	-0.000325974	-0.00108	-0.00197	-0.00259	-0.00285	-0.00293	-0.00298	-0.00301	-0.00297	-0.00295	-0.00287	-0.00284
	988.757	2.39237e-05	5.2027e-05	4.26798e-06	-1.82151e-05	-3.4589e-05	-2.60204e-05	8.88868e-06	7.04747e-06	5.66219e-06	-4.30783e-05	-6.92397e-05	-6.60334e-05	-4.21955e-05	2.31868e-05	4.65744e-05	5.20078e-05	2.74839e-05	5.67892e-06	1.66106e-05	3.30234e-05	3.20174e-05	1.92313e-05	1.47565e-05	4.09366e-06	-3.6311e-05	-3.63788e-05	1.79163e-06	2.19566e-05	1.59617e-05	-4.3612e-06	1.51462e-05	-6.12511e-06	-5.19214e-05	-6.26357e-05	-2.89883e-05	-1.76364e-05	-0.000360119	-0.00118	-0.00219	-0.00286	-0.00313	-0.0032	-0.00327	-0.00329	-0.00326	-0.00322	-0.00314	-0.00308
	987.154	4.03034e-05	6.82807e-05	2.14833e-05	-1.59026e-06	-2.8041e-05	-3.78301e-05	-1.69553e-05	-2.17066e-05	-1.23767e-05	-5.00422e-05	-7.00825e-05	-5.92579e-05	-3.64825e-05	1.08288e-05	3.42585e-05	4.06408e-05	1.35443e-05	-1.0969e-05	-4.38584e-06	1.51984e-05	2.03842e-05	6.80052e-06	-1.16796e-06	-5.67821e-06	-3.30589e-05	-2.44447e-05	1.41717e-05	2.36674e-05	1.49563e-05	-1.4497e-05	9.97638e-06	-1.92869e-05	-5.13946e-05	-6.66449e-05	-3.42504e-05	-3.82685e-05	-0.000391583	-0.00127	-0.00239	-0.00312	-0.00343	-0.00349	-0.00353	-0.00344	-0.00352	-0.00347	-0.00326	-0.0032
	985.55	5.80268e-05	9.03208e-05	3.99451e-05	1.28851e-05	-2.18451e-05	-4.25788e-05	-3.53524e-05	-4.25641e-05	-2.68612e-05	-5.20159e-05	-6.32237e-05	-5.09306e-05	-3.56623e-05	-9.47468e-07	2.47468e-05	3.25756e-05	-2.29379e-06	-3.04832e-05	-1.90113e-05	5.68568e-06	1.39888e-05	-3.3482e-06	-1.67884e-05	-1.42613e-05	-2.95265e-05	-1.7111e-05	2.60972e-05	2.44785e-05	1.53671e-05	-1.75899e-05	1.10515e-05	-2.2499e-05	-4.22689e-05	-5.65941e-05	-2.36173e-05	-3.93703e-05	-0.000419643	-0.00136	-0.00252	-0.00337	-0.0037	-0.00375	-0.00377	-0.00356	-0.00374	-0.00367	-0.00334	-0.00329
	983.946	5.48097e-05	9.17244e-05	3.7165e-05	7.83188e-06	-2.61465e-05	-4.06945e-05	-2.72229e-05	-3.56455e-05	-1.97292e-05	-4.17151e-05	-5.98694e-05	-5.19307e-05	-4.53482e-05	-3.32571e-06	2.54815e-05	3.35889e-05	-2.49185e-06	-3.06677e-05	-1.34365e-05	1.1868e-05	1.73108e-05	-1.37253e-06	-1.81764e-05	-1.53206e-05	-3.5106e-05	-2.30454e-05	2.75325e-05	1.96386e-05	8.69089e-06	-1.96576e-05	1.3264e-05	-1.9274e-05	-5.2841e-05	-6.3552e-05	-2.55563e-05	-3.65963e-05	-0.000451566	-0.00146	-0.00265	-0.0036	-0.00392	-0.00393	-0.00392	-0.0038	-0.00385	-0.00377	-0.00353	-0.00347
	982.342	3.72826e-05	7.89605e-05	2.15737e-05	-8.57852e-06	-3.82613e-05	-4.15642e-05	-1.42636e-05	-1.6901e-05	-2.73762e-06	-3.04881e-05	-4.12188e-05	-4.13512e-05	-4.15364e-05	4.37516e-06	2.98044e-05	3.44303e-05	2.08911e-07	-2.57607e-05	-5.47464e-06	2.32078e-05	2.61798e-05	3.22235e-06	-1.85641e-05	-1.62725e-05	-3.25933e-05	-2.70723e-05	2.54312e-05	1.99842e-05	6.0291e-06	-2.45576e-05	1.00613e-05	-3.34465e-05	-8.45841e-05	-9.12347e-05	-4.54578e-05	-5.52151e-05	-0.000502491	-0.00159	-0.00279	-0.00385	-0.00417	-0.00421	-0.0042	-0.00419	-0.0041	-0.00402	-0.00392	-0.00384
	980.738	3.26345e-05	7.73321e-05	1.91265e-05	-1.46449e-05	-4.81564e-05	-4.97407e-05	-1.57603e-05	-1.3463e-05	9.72565e-06	-1.35539e-05	-8.84182e-06	-1.551e-05	-1.96316e-05	2.07715e-05	3.79318e-05	3.44933e-05	-3.48023e-06	-2.99199e-05	-6.59744e-06	3.08417e-05	3.81744e-05	3.31636e-06	-2.74149e-05	-1.77288e-05	-1.44215e-05	-1.83021e-05	3.64365e-05	3.47461e-05	1.89553e-05	-2.77221e-05	5.05452e-06	-5.5468e-05	-9.85863e-05	-0.0001029	-5.29931e-05	-8.37978e-05	-0.000557571	-0.00171	-0.00312	-0.00416	-0.00451	-0.00454	-0.00457	-0.00455	-0.00446	-0.00436	-0.00424	-0.00413
	979.135	4.30286e-05	8.84589e-05	2.64904e-05	-1.01499e-05	-4.8145e-05	-6.0531e-05	-3.76575e-05	-1.98734e-05	1.19728e-05	-8.13002e-06	2.22973e-05	1.53811e-05	1.4402e-05	3.17498e-05	4.87356e-05	4.12965e-05	-1.3467e-05	-4.53954e-05	-1.50261e-05	4.14916e-05	4.99531e-05	5.04383e-06	-3.21547e-05	-1.73762e-05	-4.45794e-06	-8.41659e-06	4.92524e-05	5.59612e-05	4.24141e-05	-1.7781e-05	1.47429e-05	-4.50881e-05	-7.76163e-05	-9.04133e-05	-4.39385e-05	-9.37069e-05	-0.000594239	-0.00183	-0.00336	-0.00448	-0.00485	-0.00484	-0.00478	-0.00474	-0.00466	-0.00454	-0.0044	-0.00429
	977.531	4.99882e-05	9.25052e-05	2.1223e-05	-1.61943e-05	-4.78774e-05	-6.13787e-05	-4.19278e-05	-2.10572e-05	8.52211e-06	-2.43899e-05	3.0004e-05	2.14856e-05	2.37818e-05	2.97363e-05	5.90194e-05	5.51116e-05	-1.8423e-05	-5.90362e-05	-2.41466e-05	5.00833e-05	5.53957e-05	9.09857e-06	-3.46858e-05	-2.30446e-05	-2.09034e-05	-1.62612e-05	5.0501e-05	6.25571e-05	5.34508e-05	-2.78822e-06	3.0993e-05	-2.04821e-05	-5.85416e-05	-8.76963e-05	-4.5321e-05	-9.1423e-05	-0.000612856	-0.00192	-0.00351	-0.00469	-0.00504	-0.00499	-0.00494	-0.00489	-0.0048	-0.00467	-0.00453	-0.00441
	975.927	5.7216e-05	9.18149e-05	1.03811e-05	-2.57886e-05	-5.05156e-05	-5.72772e-05	-2.8497e-05	-6.87891e-06	4.55564e-06	-3.86108e-05	1.97602e-05	8.73575e-06	9.66825e-06	2.25459e-05	5.57744e-05	5.90087e-05	-1.52828e-05	-7.22738e-05	-4.20416e-05	3.93114e-05	4.7294e-05	1.93632e-06	-4.98007e-05	-4.02551e-05	-4.27773e-05	-2.70356e-05	4.41284e-05	5.693e-05	4.98415e-05	-4.03414e-06	3.46332e-05	-2.0287e-05	-7.17166e-05	-0.000109401	-6.38955e-05	-0.000101047	-0.00064842	-0.00201	-0.00369	-0.00489	-0.00521	-0.00512	-0.00502	-0.00497	-0.00486	-0.00472	-0.00462	-0.00448
	974.323	7.64907e-05	0.000107971	2.39273e-05	-1.63718e-05	-4.99452e-05	-6.54702e-05	-3.29322e-05	-5.60779e-06	-3.25967e-06	-3.35896e-05	3.85242e-05	2.18893e-05	1.44786e-05	1.54815e-05	4.15178e-05	5.0356e-05	-2.51954e-05	-9.85713e-05	-7.35104e-05	1.27613e-05	2.94583e-05	-1.98073e-05	-7.8892e-05	-6.31913e-05	-4.41268e-05	-2.60552e-05	4.65701e-05	5.67116e-05	4.87988e-05	-1.70709e-05	2.90864e-06	-8.74584e-05	-0.000123428	-0.000138245	-7.0522e-05	-0.000124227	-0.00070191	-0.00215	-0.0039	-0.00516	-0.00551	-0.00539	-0.00518	-0.00513	-0.00499	-0.00488	-0.00478	-0.00465
	972.719	0.000108275	0.000136292	5.19842e-05	5.22757e-06	-5.34664e-05	-8.47649e-05	-7.77435e-05	-3.29617e-05	-1.44318e-05	-1.67965e-05	5.55489e-05	4.12657e-05	2.72158e-05	1.95493e-05	3.51563e-05	3.86178e-05	-3.73433e-05	-0.00011433	-8.7966e-05	-5.20368e-06	2.13135e-05	-3.40965e-05	-9.13922e-05	-7.2425e-05	-2.85102e-05	4.40356e-06	7.08549e-05	6.57752e-05	5.07917e-05	-1.1017e-05	-1.05447e-05	-0.000124641	-0.000150844	-0.000146178	-6.04631e-05	-0.000131425	-0.000748466	-0.00229	-0.00411	-0.00544	-0.00581	-0.00568	-0.00538	-0.00532	-0.00516	-0.00514	-0.00496	-0.00481
	971.115	0.000131424	0.000153248	6.29851e-05	9.44854e-06	-6.17781e-05	-0.000107524	-0.000119377	-6.41027e-05	-2.3084e-05	7.24357e-07	4.73543e-05	4.55337e-05	3.47328e-05	2.73545e-05	3.72972e-05	3.87697e-05	-3.18371e-05	-9.58258e-05	-6.86949e-05	-1.30097e-06	2.69079e-05	-3.10463e-05	-8.07727e-05	-6.35585e-05	-1.49263e-05	3.61683e-05	9.82887e-05	8.43973e-05	5.67501e-05	5.39502e-06	1.21514e-05	-7.26044e-05	-0.000109606	-0.000111578	-3.99746e-05	-0.000133437	-0.000773755	-0.00238	-0.00427	-0.00569	-0.00606	-0.00588	-0.00564	-0.00553	-0.00536	-0.0054	-0.00518	-0.00495
	969.512	0.000139024	0.000153413	4.99792e-05	3.118e-06	-6.08652e-05	-0.000119182	-0.000128773	-9.06145e-05	-3.20802e-05	9.13915e-06	3.35608e-05	4.06059e-05	3.82293e-05	2.24525e-05	3.8655e-05	3.31402e-05	-3.19953e-05	-9.4644e-05	-7.18907e-05	1.49852e-05	3.36394e-05	-2.10503e-05	-7.20726e-05	-5.08857e-05	-6.27249e-06	6.41138e-05	0.00013148	0.00011252	6.76783e-05	1.19547e-05	3.82335e-05	-1.23366e-05	-8.8277e-05	-0.000107926	-4.58432e-05	-0.000166806	-0.00078819	-0.00244	-0.00444	-0.00592	-0.00627	-0.00606	-0.00588	-0.00576	-0.00557	-0.00554	-0.00533	-0.00513
	967.908	0.000139339	0.00015086	4.77446e-05	7.62077e-06	-4.08186e-05	-0.000119736	-0.000130019	-0.000110849	-4.22831e-05	7.91324e-06	4.96096e-05	5.76639e-05	5.01696e-05	2.50338e-05	3.18608e-05	1.43091e-05	-4.98573e-05	-0.000119301	-0.000102292	1.1068e-05	3.0034e-05	-2.46648e-05	-8.09153e-05	-5.15336e-05	-8.91913e-06	8.31942e-05	0.000156777	0.000120374	6.3667e-05	-5.17743e-06	1.76176e-05	-2.04561e-05	-0.000105486	-0.000123539	-5.08143e-05	-0.000197832	-0.00081213	-0.00255	-0.00467	-0.0062	-0.00655	-0.00629	-0.00616	-0.00606	-0.00582	-0.00565	-0.00551	-0.00535
	966.304	0.000143594	0.000153249	6.08771e-05	2.3368e-05	-2.27113e-05	-0.000108446	-0.000142473	-0.000119888	-3.44132e-05	1.50554e-05	9.49637e-05	9.19479e-05	7.58877e-05	3.27061e-05	2.16073e-05	-1.35848e-05	-8.03263e-05	-0.00016582	-0.000148028	-1.11125e-05	1.9638e-05	-4.46688e-05	-0.00010585	-5.67985e-05	-9.06619e-06	7.54573e-05	0.000155911	0.000104206	5.40938e-05	-3.32293e-05	-3.24588e-06	-8.33822e-05	-0.000123372	-0.000131451	-3.13808e-05	-0.00020245	-0.000846349	-0.00268	-0.00491	-0.00648	-0.00682	-0.00651	-0.00635	-0.00623	-0.00606	-0.00584	-0.00572	-0.00556
	964.7	0.000148318	0.000152902	6.29366e-05	1.31242e-05	-3.91293e-05	-9.28141e-05	-0.000154003	-0.000120612	-7.35409e-06	2.66412e-05	0.000125223	0.00011334	8.88095e-05	5.14899e-05	2.83118e-06	-3.58212e-05	-0.000103598	-0.000201842	-0.000162536	-2.96052e-05	1.55359e-05	-6.00747e-05	-0.000132235	-6.86709e-05	-8.143e-06	6.72222e-05	0.000128121	5.40702e-05	1.33319e-05	-6.76152e-05	1.32937e-05	-7.49348e-05	-7.74219e-05	-0.000100729	2.15538e-05	-0.000150871	-0.000875753	-0.00278	-0.00504	-0.0067	-0.00699	-0.00663	-0.00643	-0.0063	-0.00626	-0.00597	-0.00585	-0.00566
	963.096	0.000155968	0.0001473	4.82997e-05	-1.28942e-05	-7.7986e-05	-7.88482e-05	-0.000147543	-0.000103991	1.68754e-05	3.6332e-05	0.000126297	9.36696e-05	6.45376e-05	5.87642e-05	-2.6093e-05	-4.89075e-05	-0.000105027	-0.000207201	-0.000155199	-4.05674e-05	2.82744e-05	-7.57187e-05	-0.000160882	-8.4184e-05	1.44876e-05	9.87209e-05	0.000127253	3.01369e-05	7.37994e-06	-9.22843e-05	3.50145e-05	-4.11278e-05	-4.26221e-05	-8.52546e-05	6.05609e-05	-0.000120494	-0.000922429	-0.00284	-0.00512	-0.00687	-0.00713	-0.00671	-0.00646	-0.00624	-0.00623	-0.00592	-0.0058	-0.00563
	961.493	0.00016112	0.000143301	2.73301e-05	-1.63005e-05	-8.58385e-05	-6.5532e-05	-0.000141513	-7.75135e-05	3.20797e-05	4.09249e-05	0.00012108	6.4772e-05	3.42687e-05	4.94127e-05	-5.01027e-05	-5.88203e-05	-9.42122e-05	-0.000183822	-0.00014623	-4.32444e-05	3.31518e-05	-7.87649e-05	-0.00016097	-8.8811e-05	4.8738e-05	0.000139417	0.000155928	2.59469e-05	2.5676e-05	-8.91405e-05	4.04527e-05	-2.27203e-05	-9.3169e-05	-0.000139585	9.4882e-06	-0.000144611	-0.000941447	-0.00288	-0.0052	-0.00698	-0.00726	-0.00682	-0.00652	-0.00626	-0.00636	-0.00585	-0.00572	-0.00556
	959.889	0.000145701	0.000139071	8.12409e-06	-3.02853e-06	-5.80385e-05	-4.1013e-05	-0.000131685	-3.46598e-05	4.49067e-05	4.39768e-05	0.000106882	4.92065e-05	2.08972e-06	3.9119e-05	-2.79473e-05	-4.53115e-05	-8.28051e-05	-0.000148056	-0.000148713	-6.79267e-05	2.44732e-05	-6.41362e-05	-0.00013668	-7.79987e-05	3.89508e-05	0.000144979	0.000190033	4.01675e-05	7.38101e-05	-4.704e-05	3.73108e-05	5.45417e-05	-0.00019171	-0.00023719	-3.00102e-05	-0.000151383	-0.00092342	-0.00293	-0.00529	-0.00702	-0.00732	-0.00687	-0.00656	-0.00632	-0.00623	-0.00581	-0.0057	-0.0055
	958.285	0.000135015	0.000135414	-1.68406e-05	9.00688e-06	-3.91084e-05	-3.01927e-05	-0.000115781	1.71597e-05	5.60432e-05	3.14603e-05	6.37162e-05	3.29225e-05	-1.87342e-06	2.57947e-05	1.34881e-05	-1.3391e-05	-6.31092e-05	-9.35959e-05	-0.000115454	-6.94834e-05	-4.42639e-06	-1.41394e-05	-8.05955e-05	-7.92138e-05	1.6182e-06	0.000112973	0.000219286	7.09509e-05	9.06106e-05	3.70924e-06	2.71955e-05	5.45257e-05	-0.000254875	-0.000287375	-2.30152e-05	-0.000120709	-0.000865392	-0.00301	-0.00535	-0.00697	-0.00724	-0.00682	-0.00654	-0.00637	-0.00627	-0.00579	-0.0057	-0.00545
	956.681	0.000136602	0.000135039	-3.12633e-05	-8.00805e-06	-5.31246e-05	-4.60868e-05	-0.000101727	6.83878e-05	5.76698e-05	3.49354e-06	-7.35792e-06	4.47956e-07	1.56885e-06	6.03221e-06	5.32912e-05	5.21333e-05	1.69578e-05	-5.45144e-06	-2.48252e-05	-3.74513e-05	-1.1258e-05	3.26606e-06	-3.63034e-05	-8.65206e-05	-5.97526e-05	2.74801e-05	0.000191088	9.27803e-05	7.43517e-05	4.05246e-05	6.58393e-06	-3.91909e-05	-0.00026815	-0.000346354	5.14473e-05	-0.000142993	-0.000907497	-0.00308	-0.00537	-0.00686	-0.00711	-0.00672	-0.00647	-0.00633	-0.00601	-0.00574	-0.00563	-0.00539
	955.077	0.000169367	0.000137922	-2.85163e-05	-5.38291e-05	-0.000121841	-8.82114e-05	-8.18218e-05	8.14371e-05	4.43055e-05	-3.94412e-05	-6.22869e-05	-3.39534e-05	2.31013e-06	-1.04379e-05	9.58748e-05	0.000122986	9.19043e-05	5.5893e-05	3.50532e-05	1.57331e-05	6.73522e-05	4.38356e-05	1.16401e-06	-0.00010869	-0.000116741	-5.53637e-05	9.64835e-05	9.80473e-05	5.15692e-05	-1.31335e-05	-1.91956e-05	-0.000101807	-0.000254371	-0.000294673	9.76106e-05	-0.000407766	-0.00101	-0.00315	-0.0053	-0.00678	-0.00705	-0.00669	-0.00639	-0.00622	-0.00591	-0.00566	-0.00555	-0.00532
	953.474	0.000191021	0.000160637	5.099e-06	-8.40366e-05	-0.000159059	-9.3971e-05	-4.96727e-05	3.76778e-05	1.74405e-05	-7.9032e-05	-7.27424e-05	-6.91067e-05	-2.58395e-05	2.35393e-05	0.000129452	0.000191696	0.000184065	0.000100725	6.96105e-05	4.10888e-05	2.78069e-05	1.48121e-05	1.33424e-05	-9.12094e-05	-0.000117749	-9.72232e-05	-1.9842e-05	6.42854e-05	9.33215e-06	-2.47304e-05	-5.71332e-05	-0.000127955	-0.000182987	-0.000110003	0.000180312	-0.000563465	-0.00119	-0.00309	-0.00514	-0.0067	-0.00702	-0.00671	-0.0063	-0.00612	-0.00585	-0.00557	-0.00549	-0.00526
	951.87	0.000159519	0.00017198	8.44758e-05	-8.49663e-05	-0.000174445	-6.89248e-05	3.47635e-07	-3.81957e-06	1.52287e-05	-0.000102308	-3.06692e-05	-0.000104392	-7.12042e-05	7.93734e-05	0.000148898	0.000163461	0.000156988	0.00010134	5.17819e-05	4.46188e-05	2.32639e-05	7.72474e-06	1.27023e-05	-3.10134e-05	-8.14814e-05	-9.23326e-05	-7.35141e-05	-1.40115e-05	-3.29049e-05	-2.21885e-05	-9.244e-05	-0.000120143	-0.000133187	1.19213e-05	0.000186638	-0.000488856	-0.00123	-0.00289	-0.005	-0.00663	-0.00696	-0.00671	-0.00624	-0.00599	-0.00576	-0.00548	-0.00542	-0.0052
	950.266	5.67994e-05	0.00015881	0.000129993	-9.17354e-05	-0.000160538	-4.54813e-05	7.51954e-05	-6.36812e-06	4.34248e-05	-0.000103467	-6.19262e-07	-0.000128663	-0.000121424	9.53075e-05	0.000171458	0.000171244	0.000141855	8.12533e-05	5.26688e-05	-1.18916e-05	-1.34065e-05	-3.904e-05	4.46338e-06	7.13376e-06	-3.33759e-05	-3.1071e-05	-3.52228e-05	-8.00225e-05	-5.13081e-05	-3.9816e-05	-0.00014124	-0.0001131	-0.000123382	6.6635e-05	9.71309e-05	-0.000347916	-0.00109	-0.00274	-0.00494	-0.00659	-0.00689	-0.00667	-0.0062	-0.00589	-0.00566	-0.00539	-0.00533	-0.00513
	948.662	-5.92253e-05	7.99895e-05	9.04348e-06	-0.000117216	-0.000123237	-5.61941e-05	8.32867e-05	2.22778e-05	8.02433e-05	-2.5022e-05	3.5083e-06	-0.000136231	-0.000190614	9.63138e-05	0.00019282	0.000188292	0.000125289	6.62302e-05	6.40329e-05	-1.57277e-05	-1.06954e-05	-4.43331e-05	-5.96326e-06	3.168e-05	4.99135e-05	8.37517e-05	-4.7455e-05	-0.000100225	-2.20436e-05	-6.69729e-05	-0.000163982	-0.000104776	-0.000131187	6.41777e-05	-3.89851e-05	-0.00032037	-0.00103	-0.00261	-0.00489	-0.00654	-0.00677	-0.0066	-0.00617	-0.00581	-0.00553	-0.00532	-0.00521	-0.00507
	947.058	-6.05592e-05	5.89325e-05	-0.000103098	-0.000139681	-9.04268e-05	-8.05059e-05	4.20039e-05	1.97292e-05	7.27757e-05	2.65328e-05	-1.983e-05	-9.88526e-05	-0.000328722	5.01642e-05	0.000206931	0.000226783	8.36003e-05	2.59465e-05	7.08071e-05	-2.59757e-05	7.84171e-06	-3.729e-05	-1.56843e-05	4.23688e-05	0.000118979	0.00016232	-7.09195e-06	-8.97921e-05	-3.63012e-05	-7.17621e-05	-0.000162705	-7.9563e-05	-0.000115101	1.37031e-05	-0.000114112	-0.000294051	-0.000948237	-0.00254	-0.00483	-0.00646	-0.00669	-0.00653	-0.00613	-0.00573	-0.00545	-0.00527	-0.00513	-0.00501
	945.454	7.33665e-07	0.000111329	-1.47711e-05	-7.85792e-05	-9.60443e-05	-8.23588e-05	-3.82315e-05	2.49351e-05	1.71187e-05	1.61357e-05	2.16013e-05	-5.95964e-05	-0.000375215	-2.14927e-05	0.000203471	0.000289021	2.46139e-05	-1.70887e-05	6.0449e-05	4.8367e-05	4.02442e-05	-1.02411e-05	-2.29864e-05	5.5787e-05	0.000137707	0.000141187	-3.04411e-05	-8.05336e-05	-1.11824e-05	-5.27676e-05	-0.000130612	-3.68983e-05	-7.92817e-05	-7.03485e-05	-0.000149416	-0.000230847	-0.000825462	-0.00244	-0.00472	-0.00627	-0.00667	-0.00647	-0.00608	-0.00565	-0.0054	-0.00522	-0.00506	-0.00492
	943.851	0.000110714	0.000123884	8.84837e-05	-6.64016e-06	-0.000138861	-6.20869e-05	-7.90794e-05	3.01409e-05	5.60831e-06	4.02338e-06	0.000156203	-2.46249e-05	-0.000320538	-0.000115173	0.000141107	0.000294375	-7.37223e-05	-2.70258e-05	2.89783e-05	6.79981e-05	5.51192e-05	-9.63042e-06	-1.40682e-05	7.72224e-05	6.69523e-05	1.10234e-05	-7.63605e-05	-6.85552e-05	3.36247e-05	4.57072e-06	-3.90798e-05	2.42226e-05	-4.06755e-05	-0.000139154	-0.000132182	-0.00011186	-0.000671671	-0.00235	-0.00462	-0.0062	-0.00667	-0.0064	-0.00602	-0.00561	-0.00541	-0.00519	-0.00499	-0.00481
	942.247	0.00015464	9.05694e-05	7.01898e-05	3.17378e-05	-0.000287001	-4.5928e-05	-8.4862e-05	2.4326e-05	5.3008e-05	4.20045e-05	0.000146419	2.85297e-06	-0.000188448	-0.000139708	4.16617e-05	7.37766e-05	-8.00657e-05	1.34789e-06	8.40766e-06	6.79981e-05	0.000122088	-3.32085e-05	3.55617e-05	0.000121774	-4.69085e-05	-8.02193e-05	-0.000146183	-2.63738e-05	7.84317e-05	4.80762e-05	7.12051e-05	7.93459e-05	-1.45596e-05	-0.000158302	-7.25223e-05	3.98957e-05	-0.000536901	-0.00226	-0.00455	-0.00622	-0.00667	-0.00629	-0.00593	-0.00569	-0.00531	-0.00514	-0.00495	-0.00472
	940.643	0.000145176	4.57849e-05	7.3599e-06	1.04851e-05	-0.000237643	-4.83804e-05	-8.2755e-05	4.00105e-05	9.30087e-05	5.49613e-05	7.53851e-05	1.484e-05	-6.37366e-05	-6.79845e-05	-7.28711e-06	-0.000119171	-8.64092e-05	9.70021e-05	-3.77547e-05	6.79981e-05	0.000105422	-5.40254e-05	2.88751e-05	0.000155877	-0.000189436	-0.000144893	-0.000145394	5.4884e-05	7.53363e-05	0.000129218	0.000156001	0.000155445	-2.04621e-05	-0.000114488	1.82482e-05	9.12375e-05	-0.000494343	-0.00222	-0.0045	-0.00624	-0.00667	-0.00624	-0.00583	-0.00567	-0.00518	-0.00504	-0.00489	-0.00461
	939.039	0.000130532	5.0931e-05	-5.26854e-06	-4.5989e-05	-0.000463692	-0.000168837	-5.29979e-05	9.66992e-05	9.15389e-05	1.5447e-05	-6.05751e-05	2.14703e-05	3.16883e-05	2.10388e-05	2.99719e-05	-3.08661e-05	-3.38171e-05	0.000118132	-8.22519e-05	6.79981e-05	-2.81944e-06	-0.000141182	-3.41278e-05	0.000235648	-0.000157063	-0.000146927	2.3297e-05	0.00018291	-6.01806e-05	0.000165778	0.000173084	0.000166596	-6.13667e-05	-3.10349e-05	9.21091e-05	5.41905e-05	-0.000555327	-0.00224	-0.00448	-0.00625	-0.00668	-0.00625	-0.00575	-0.00557	-0.00501	-0.00492	-0.00479	-0.0045
	937.435	0.000143221	8.85989e-05	1.37854e-06	-0.000141232	-0.000522862	-0.000197458	-1.41162e-05	0.000117156	5.65813e-05	-6.84318e-05	-0.000168395	2.75629e-05	5.61878e-05	9.50891e-05	8.18741e-05	0.000169623	7.77104e-05	0.000147211	-0.00028829	-6.15752e-05	-6.24405e-05	-0.000191027	-0.000153447	0.000278157	4.09073e-06	-3.73099e-05	6.62302e-05	0.000143395	-0.000136868	0.000121882	0.000100086	0.000134005	-7.05812e-05	-8.96141e-06	5.65744e-05	-0.000166641	-0.000674118	-0.00222	-0.00447	-0.00622	-0.00665	-0.00627	-0.00571	-0.00541	-0.00495	-0.0049	-0.00471	-0.0044
	935.832	0.000135066	0.000150892	4.79459e-05	-0.000118655	-0.000330239	-0.000154534	-3.10916e-06	2.29426e-05	-1.72719e-05	-0.00011809	-0.000254692	3.36784e-05	2.72084e-05	0.000121533	0.000106564	0.000264292	0.000192434	4.93623e-05	-0.000238936	-6.76615e-05	-6.24405e-05	-9.9909e-05	-0.000155372	0.000261317	0.000214452	-2.42049e-05	4.01757e-05	-4.06811e-05	-0.000129225	-4.33922e-06	-2.57994e-05	6.27586e-05	-4.8261e-05	-5.37354e-05	-0.000104751	-0.000577895	-0.000834011	-0.00216	-0.00446	-0.00614	-0.00655	-0.00609	-0.00563	-0.0053	-0.005	-0.00486	-0.00465	-0.00434
	934.228	-2.87669e-06	0.000232322	4.48984e-05	-0.000104302	-0.00012997	-0.000111609	-7.26853e-06	-0.000112215	-0.000148321	-0.000159762	-0.000275297	1.62994e-05	-1.54767e-05	0.000121418	9.14333e-05	0.00025314	0.000182894	3.39616e-05	-7.45258e-05	6.83556e-05	-6.24405e-05	6.30703e-05	-0.000134416	0.000210307	0.00029882	-7.05361e-05	-2.05632e-05	-0.000131097	-0.000113144	-0.000124919	-0.000129506	-1.52311e-05	1.10811e-05	-6.15067e-05	-0.000214963	-0.00039186	-0.00107	-0.00212	-0.00448	-0.00602	-0.00637	-0.0059	-0.00549	-0.00527	-0.00495	-0.00478	-0.0045	-0.00426
	932.624	-0.000130958	0.000228731	2.82412e-05	-9.81732e-05	-2.3172e-05	-8.58717e-05	-4.77631e-05	-0.000188939	-0.000212908	-0.000103561	-0.000250511	-1.97828e-05	-7.01892e-05	2.05789e-05	2.22318e-05	-0.000122426	0.000173355	3.39616e-05	8.21511e-05	6.83556e-05	-5.93532e-05	0.000140734	-0.000147445	8.88729e-05	5.0644e-05	-0.000116834	-0.000114198	-0.00012864	1.12619e-07	-0.000234244	-0.000207205	-0.000103993	3.93678e-05	-2.67802e-05	-0.000280131	3.70877e-05	-0.00112	-0.00205	-0.00451	-0.00592	-0.00639	-0.00581	-0.00544	-0.00515	-0.00484	-0.00463	-0.00432	-0.00412
	931.02	-0.000137917	0.000213539	-5.92383e-05	-0.000103675	-9.53531e-06	-9.45088e-05	-0.000122465	-0.000234272	-0.000136398	-0.000175277	-0.000182822	-5.65174e-05	-0.000124666	-0.000150736	-0.00011064	-8.66257e-05	0.000163815	3.39616e-05	0.000231095	6.83556e-05	-0.000138694	-9.54351e-06	-0.000161147	-0.00012415	-8.46552e-05	-0.000157951	-0.000161277	-2.3879e-05	0.000202531	-0.000341149	-0.000248956	-0.00021968	5.46684e-05	-3.54983e-05	-0.000208482	0.000106243	-0.00101	-0.00206	-0.00455	-0.00602	-0.00666	-0.00579	-0.00535	-0.00494	-0.00466	-0.00441	-0.00409	-0.00394
	929.416	-0.00010266	1.27837e-05	-9.40198e-05	-0.000110586	-7.70731e-05	-6.79727e-05	-0.000110575	-0.000240246	-8.39448e-05	-0.000203276	-0.000115145	-4.86182e-05	-7.98271e-05	-8.03751e-05	-9.34769e-05	4.90381e-05	0.000151474	3.39616e-05	0.000304368	6.83556e-05	-8.174e-05	-0.000145566	-0.000191674	-0.000207507	-0.000122012	-0.000189	-0.000151791	2.84526e-05	0.000409386	-0.000422985	-0.000277036	-0.00027422	1.59631e-05	-0.000167262	-8.84444e-05	-0.000147696	-0.000921013	-0.00203	-0.00458	-0.00602	-0.0068	-0.0058	-0.00533	-0.00469	-0.00441	-0.00404	-0.0039	-0.00377
	927.813	-9.25753e-05	-6.08685e-05	-0.000133462	-0.000134245	-0.000213056	-7.74085e-05	-5.23582e-05	-0.000216102	-8.76764e-05	-0.000187559	-7.20435e-05	9.9679e-06	0.000136158	0.000110825	4.91561e-05	0.000184702	0.000117756	0.000149103	0.00030197	6.81671e-05	-5.00913e-05	-0.000137836	-0.000214179	-0.000151113	-9.15932e-05	-0.000174876	-6.76262e-05	7.39612e-05	0.000345654	-0.000451372	-0.000291385	-0.000308337	-8.35775e-05	-0.000396109	-0.000354178	-0.000336536	-0.000923347	-0.00207	-0.0043	-0.00575	-0.00643	-0.00579	-0.00521	-0.00445	-0.00417	-0.00382	-0.00374	-0.00367
	926.209	-0.000118254	-0.000220165	-0.000292783	-0.000142265	-0.000389658	-0.000144845	0.00010343	-0.000203057	-0.000117735	-0.000128125	-7.91289e-05	9.25719e-05	0.000213187	0.000302024	0.000176196	0.000320366	0.000121188	0.000220998	0.000161591	6.79785e-05	5.60312e-05	-4.64633e-05	-0.000228663	-7.74333e-05	-4.56506e-05	-0.000130122	-2.31761e-05	5.94762e-05	9.24058e-05	-0.000464403	-0.000289497	-0.000291971	-0.000257541	-0.000440509	-0.000506235	-0.000443433	-0.000904419	-0.00197	-0.00406	-0.00482	-0.00613	-0.00569	-0.00503	-0.00423	-0.00392	-0.0037	-0.0036	-0.00354
	924.605	-0.000161452	-0.000256997	-0.000308397	-0.00013273	-0.000593301	-0.000132252	0.000172869	-0.000103989	-0.00013836	-9.57639e-05	-6.16978e-05	0.000113411	0.000190915	0.000493224	0.000267052	0.000184702	0.00015108	0.000114701	7.01623e-05	6.779e-05	8.25867e-05	3.83166e-06	-0.000191206	3.5306e-05	5.03382e-08	-4.60826e-05	9.0948e-05	2.42892e-05	-2.65141e-05	-0.000405714	-0.000269958	-0.000231988	-0.000280835	-0.000476461	-0.000452574	-0.000341886	-0.000733522	-0.00179	-0.00383	-0.00482	-0.00583	-0.00552	-0.00481	-0.00404	-0.00367	-0.00354	-0.00345	-0.00339
	923.001	-0.000170696	-0.000220139	-0.000251788	-0.000111033	-0.000550714	2.87297e-05	0.000155958	-0.000101182	-0.000162635	-9.04745e-05	7.47006e-06	8.00157e-05	5.35294e-05	0.000168864	0.000307452	0.000181894	0.000180973	9.34232e-05	-7.24615e-05	6.779e-05	9.77277e-05	2.15256e-05	0.000126855	8.31022e-05	4.19617e-05	3.24549e-05	0.000123017	-2.14307e-05	3.26394e-05	-0.000275305	-0.00019896	-0.000107386	-0.000187055	-0.000252241	-0.000233081	2.02275e-05	-0.000507542	-0.00157	-0.00361	-0.00542	-0.00555	-0.00518	-0.00454	-0.00386	-0.0034	-0.00334	-0.00327	-0.0032
	921.397	-0.000121119	-6.80981e-05	-0.000112775	-7.96186e-05	-0.00036477	0.000133018	5.26978e-05	-0.000133875	-0.00016002	-0.000112257	4.6714e-05	3.91713e-05	-6.56521e-05	0.000102283	0.000283029	0.000179086	0.000200267	-0.000186126	-0.000215085	6.779e-05	-2.87643e-05	2.65847e-05	0.000196302	8.57748e-06	2.38976e-05	0.000101067	8.20449e-05	-6.79468e-05	6.11241e-06	-0.000355136	-0.000153691	9.32104e-06	-4.67545e-05	-0.000116512	0.000270065	0.000166793	-0.000363544	-0.00137	-0.00335	-0.00482	-0.00522	-0.00466	-0.00413	-0.0036	-0.00306	-0.00307	-0.0031	-0.00301
	919.794	-4.26523e-05	6.53986e-05	3.53907e-05	-4.27455e-05	-0.000298791	-0.000101069	-4.93269e-06	-0.000196321	-0.000146146	-0.000112257	6.68498e-05	-2.20454e-05	-0.000165815	7.0504e-06	0.000204048	0.000179086	0.000171714	-6.97259e-05	-0.000230409	6.779e-05	-0.000123634	2.94468e-05	1.3216e-05	-0.000126121	-0.000122179	9.2022e-06	-0.00013767	-0.000117845	-6.35218e-05	-0.000157927	-0.000108423	3.6241e-05	6.86383e-05	-0.000252241	0.00108	0.000159889	-0.000270193	-0.00121	-0.00307	-0.00413	-0.00481	-0.00387	-0.00378	-0.00323	-0.00282	-0.00278	-0.00289	-0.0028
	918.19	5.55163e-05	0.000161127	0.000183879	-1.76076e-05	-0.000348787	-0.000375381	-3.80692e-05	-0.000159334	-0.000147257	-0.000294593	8.69855e-05	-0.000231816	-0.000246959	-3.08772e-05	0.000115572	0.000179086	0.000217661	9.34232e-05	2.83062e-05	0.000445589	-7.24886e-05	-3.15641e-05	-0.000167103	-0.000177562	-5.56609e-05	-5.05405e-06	-0.000221459	-0.000168959	-8.70783e-05	0.000110661	-0.000108423	1.59217e-06	0.00012982	-0.000156481	0.00128	6.50749e-05	-0.000275849	-0.00111	-0.00269	-0.00365	-0.00456	-0.00345	-0.00344	-0.00292	-0.00264	-0.00245	-0.00264	-0.00251
	916.586	0.000124377	0.000205982	0.000305861	5.02846e-06	-0.00041239	-0.000460133	-9.54881e-05	-8.52008e-05	-0.000149173	-0.000385761	-4.3965e-05	-0.00030036	-0.000348895	-7.88486e-05	1.06416e-05	0.000133671	0.000355499	0.000233198	0.000135423	0.000767598	3.86004e-05	-0.00017844	-0.00026321	-0.000182817	0.000108702	1.97123e-05	-0.000202854	-0.000220073	-0.000101115	0.000216782	-0.000108423	-0.000172871	3.62649e-05	-6.07206e-05	0.000160523	-0.000109905	-0.000370423	-0.00105	-0.00232	-0.00335	-0.00409	-0.00297	-0.00312	-0.00269	-0.00252	-0.0021	-0.0023	-0.0021
	914.982	0.000111904	0.000200489	0.000258837	1.43306e-05	-0.0004548	-0.000431921	-0.000177791	-1.51211e-05	-0.00015429	-0.000756672	-0.000379939	-0.000324271	-0.000352192	-9.96533e-05	-3.72265e-05	0.000117148	0.000408314	0.000335709	0.000232822	0.00066321	0.000123944	-0.000200421	-0.000247021	-0.000152016	0.000171523	-7.66823e-06	-0.000184248	4.7389e-05	1.60728e-05	0.000226145	-0.000108423	-0.000315549	-0.000234282	-5.56312e-05	5.08269e-05	-0.000446101	-0.000523207	-0.00104	-0.00202	-0.00318	-0.0032	-0.00326	-0.00281	-0.00234	-0.00227	-0.00176	-0.00185	-0.00165
	913.378	2.98672e-05	5.52035e-05	-0.000125589	2.02672e-05	-0.000451986	-0.000460191	-0.000257342	4.9646e-05	-0.000159407	-0.000568098	-0.000420361	-0.000303548	-0.000296483	-0.000100882	-4.50934e-05	0.000114427	0.000385974	0.000335872	0.00029601	0.000445589	0.000183542	-9.75076e-05	-0.000174257	-8.15962e-05	1.16255e-05	-9.7527e-05	-0.000165643	0.000212623	1.45354e-05	0.000102062	6.4954e-05	-6.02679e-05	-0.000277722	-6.07206e-05	5.08269e-05	-0.000506124	-0.000473037	-0.000916691	-0.00174	-0.0029	-0.00255	-0.00306	-0.0025	-0.002	-0.0019	-0.00142	-0.00131	-0.00118
	911.774	-0.000172316	-2.01858e-05	-0.000216308	-3.4869e-05	-0.000416816	-0.00028776	-0.000330207	6.18741e-05	-0.000157307	-0.000339229	-0.000315413	-0.000359617	-0.00022211	-9.97141e-05	3.97475e-06	0.000132289	0.000214331	0.000255338	0.000220054	0.000284584	0.000217395	0.0001303	-4.42647e-05	-1.17398e-05	1.2257e-06	-0.000187386	-0.000184248	0.00023371	2.77582e-05	-5.39127e-06	6.4954e-05	0.0001179	-0.000376993	-9.50607e-05	5.08269e-05	-2.14281e-05	-0.000461406	-0.000664277	-0.00143	-0.00255	-0.00296	-0.00306	-0.0025	-0.00163	-0.00145	-0.00111	-0.000925548	-0.00085902
	910.171	-0.000270474	-9.55751e-05	-0.000210209	-0.000136467	-0.000325078	-0.00021568	-0.000416445	3.20951e-05	-0.000145584	-0.00019095	-0.000185046	-0.000311543	-0.000129073	-0.000142526	4.13953e-05	0.00015027	0.000184133	4.46771e-05	4.32993e-05	0.000179366	0.000217395	0.0001303	3.99089e-05	7.92201e-05	8.29145e-05	-0.000226294	-0.000284684	0.000212623	8.59089e-06	-6.60711e-05	0.000194275	0.000174202	1.15093e-05	-7.08994e-05	0.000131383	7.08889e-05	-0.000372696	-0.000482813	-0.0011	-0.00217	-0.00283	-0.00306	-0.0025	-0.00126	-0.001	-0.000829764	-0.000599337	-0.000654707
	908.567	-0.000245618	-9.55751e-05	-0.000198001	-0.000305321	-0.000246216	-7.15187e-05	-0.000179044	-2.2354e-05	-0.000138673	-0.000123259	-5.21981e-05	-9.89893e-05	-1.73717e-05	-0.000210577	6.0022e-05	0.000172015	0.000143538	4.46771e-05	-0.000195894	0.000125664	0.000217395	0.0001303	6.66089e-05	0.000135492	0.000127916	-0.000214251	-0.00038512	0.000191535	-3.02828e-05	-9.91634e-05	6.4954e-05	0.000108636	9.45919e-05	3.07893e-05	0.000246985	7.08889e-05	-0.000226177	-0.000354127	-0.000771757	-0.00183	-0.00219	-0.00306	-0.0025	-0.000899876	-0.000600149	-0.000553132	-0.000303485	-0.000430555
	906.963	-0.000222555	-9.55751e-05	-0.000191564	-0.000443569	2.40605e-05	-7.15187e-05	-0.000151276	-0.000113775	-8.04554e-05	-0.000136157	7.4188e-05	0.000101849	-6.57838e-05	-0.000319081	4.77127e-05	0.000169492	0.000300957	4.46771e-05	-0.000303517	0.000174709	0.000217395	-5.94832e-05	6.05829e-05	0.000112182	0.000117025	-0.000292066	-0.00052324	0.000170447	-6.54146e-05	-0.000135788	-0.000109539	4.30711e-05	4.7894e-05	0.000152928	0.000292495	7.08889e-05	-7.96585e-05	-0.000356702	-0.000447255	-0.0014	-0.00177	-0.0003444	-3.44043e-05	-0.000548328	-0.000252517	-0.000301759	-2.19671e-05	-0.000207794
	905.359	-0.000208393	-9.55751e-05	-0.000185127	-0.000305321	3.24585e-05	-0.000141411	-0.000216201	-0.000154512	-7.5904e-05	-0.00010876	0.000200048	0.000138754	-0.000313683	-0.000399227	2.45465e-05	0.00011718	0.000307737	4.54509e-05	-0.000190325	0.000173964	-8.65883e-05	-0.000249266	2.43358e-05	2.54686e-05	9.93389e-05	-0.000292066	-0.00038512	0.000133952	-9.39345e-05	-0.000387699	-0.000184547	7.71913e-06	-2.54282e-05	0.000253136	0.000285434	-1.34562e-05	-7.52549e-05	-0.000293203	-0.000171091	-0.000629036	-0.000816954	-0.0003444	-3.44043e-05	-0.000227813	4.95356e-05	-2.32149e-05	0.000285016	4.73388e-05
	903.755	-0.000181808	-9.74397e-06	-0.000178689	-0.000305321	3.96191e-05	-0.00043867	-9.74918e-05	-9.12974e-05	-5.86402e-05	-0.000139235	-4.18531e-05	5.26074e-05	-0.000350797	-0.000422097	-3.99137e-05	5.39456e-05	0.000161414	4.62247e-05	-2.68868e-05	0.000152587	0.000116501	-0.000438045	-7.93207e-05	-4.72107e-06	7.48571e-05	-0.000292066	-0.000247	8.84478e-05	-0.00010467	-0.000219631	-0.000171539	7.91351e-06	-4.55019e-05	0.000304523	0.000278374	-0.000122851	-0.000701305	-0.000226686	5.09948e-05	9.40637e-05	-0.000192206	-0.0003444	-3.44043e-05	1.23669e-05	0.000341469	0.000347125	0.000628597	0.000375695
	902.152	-0.000125301	0.00019951	-0.000191564	0.000121804	-8.94516e-05	-0.00045172	-0.000143243	4.65038e-05	-4.4494e-05	-0.000140774	-9.98736e-05	-0.000144225	-0.000318813	-0.000375243	-8.37269e-05	2.92615e-05	9.16428e-05	4.62247e-05	1.60081e-05	0.00012139	5.53934e-05	-0.000249266	-0.000141745	-1.81458e-06	3.33864e-05	-0.000292066	-0.000108879	2.38626e-05	6.06444e-05	0.000313024	-8.35974e-05	0.000114793	-2.56392e-05	0.000257229	0.000271314	-0.000182146	-0.000751654	-0.000106913	0.00025674	0.000371378	2.53697e-05	-0.0003444	-3.44043e-05	0.00022589	0.000426743	0.000849557	0.001	0.000889052
	900.548	-7.62647e-05	0.00017375	8.35024e-05	-0.00022088	-0.000114025	-0.000351087	-0.000124316	9.30364e-05	-2.84098e-05	-0.000242487	-0.000215915	-0.000341058	-0.000157902	-0.000334877	-0.00012754	2.83216e-05	2.18715e-05	4.62247e-05	8.2786e-05	8.0371e-05	9.01306e-05	-6.04874e-05	-0.000170551	-1.54562e-05	5.50681e-06	-8.15056e-06	-8.65166e-06	-6.29608e-05	0.00016461	0.000529423	6.13602e-05	0.000452031	-5.77658e-06	7.67903e-05	4.61094e-06	-0.000186009	-0.000628518	3.88618e-05	0.000523759	0.000466881	1.95821e-05	0.000185855	-3.44043e-05	0.000571577	0.000736079	0.00161	0.00128	0.00123
	898.944	-2.93096e-05	0.000158639	0.000122563	7.82438e-06	-3.40997e-05	-0.000136771	-3.31863e-05	0.000103612	-2.60205e-06	-0.000143852	-0.000215915	-0.000301852	-0.000117226	-0.000249511	-0.000159878	7.82314e-05	2.18715e-05	4.62247e-05	9.55018e-05	2.95308e-05	0.000116501	0.000128292	-0.000114793	-6.86362e-05	1.08294e-05	0.000275765	1.57904e-05	-0.000116981	-3.01716e-05	0.000336382	0.000265627	0.000433383	7.35875e-06	-4.57129e-05	-0.000132271	-0.000253405	-0.000332171	0.000269576	0.000769972	0.000635391	0.000194656	0.00086334	-3.44043e-05	0.00097525	0.00106	0.00162	0.00156	0.00142
	897.34	3.37097e-06	0.000133505	5.78288e-05	4.13918e-05	0.000150323	7.75456e-05	0.000254171	0.000110759	2.48158e-05	-1.34325e-05	-0.000139875	2.23838e-05	-8.18342e-05	-9.50721e-05	-0.000147737	0.000294591	8.92457e-05	4.62247e-05	9.09831e-05	4.20848e-05	0.000147055	0.000184264	-9.90005e-05	-0.000324179	4.88791e-06	0.000265909	7.81252e-05	-0.000148182	-0.000365435	1.34485e-05	0.000197363	0.000343751	-0.000208925	-0.000193222	-0.000779807	-0.000314146	-0.0002295	0.000360473	0.001	0.000876908	0.000995754	0.00124	0.000869432	0.0013	0.00146	0.00162	0.00171	0.00157
	895.736	1.76953e-05	0.0001256	-9.74717e-05	-0.00022088	0.000162959	0.000291862	0.000189246	0.000103635	3.53963e-05	5.34179e-05	-6.38359e-05	1.55897e-05	-0.000143108	-0.000123778	-0.000143556	0.000303495	0.000122933	4.62247e-05	6.12182e-05	0.000132617	0.000181792	-2.53767e-05	-0.000158608	-0.000326768	2.14746e-05	0.000275765	0.00014046	-0.000151311	-0.000700699	-0.000159829	-0.000100685	0.000137952	8.76068e-05	-0.000207483	-0.000406033	-0.000381361	-0.000233552	0.000335615	0.00112	0.00154	0.00163	0.00145	0.00218	0.00156	0.00182	0.00163	0.00175	0.00169
	894.133	1.4939e-06	0.000190818	4.18157e-05	-0.000325818	4.89633e-05	-8.56417e-05	-3.05225e-05	0.000103635	1.31579e-05	4.56098e-05	0.000106524	5.16064e-05	-0.000161079	-0.000244057	-0.000126881	0.000188169	0.000214287	9.29349e-05	2.12319e-05	0.00018416	0.000172984	-0.000182044	-0.000108579	-0.000228176	8.0005e-05	0.000285621	0.00014046	-0.000124755	-0.000634582	-0.000276633	-0.000361689	2.4717e-05	1.98555e-05	-0.000149532	8.93082e-05	-0.00030639	-0.000227091	0.000117306	0.00099928	0.00158	0.00181	0.00157	0.00226	0.0018	0.002	0.00181	0.00172	0.00175
	892.529	5.55372e-07	0.000130624	-0.000140078	-0.000290087	4.70682e-05	-6.29995e-05	-0.000109876	1.76893e-06	-5.58321e-05	-1.12095e-05	8.82429e-05	3.30314e-05	-0.000175565	-0.000364336	-0.000149596	7.2843e-05	0.000190307	4.26265e-05	7.34471e-06	7.76746e-05	8.00305e-05	-0.000179045	-8.03556e-05	-5.85391e-05	7.59563e-05	0.000295477	0.000100705	-7.26428e-05	-9.26943e-05	-0.000318664	-0.000454363	-1.99124e-05	0.000296219	-1.075e-05	0.000337724	-0.000114368	-9.79434e-05	0.000115394	0.000719576	0.00139	0.00172	0.00162	0.00177	0.00196	0.00198	0.00221	0.00189	0.00197
	890.925	0.00010069	0.00023141	-0.000195328	-0.000131962	5.7781e-05	-7.19596e-05	-0.000248028	-0.000199444	-0.000142795	-7.84424e-05	-6.37754e-05	-1.78052e-05	-0.000155189	-0.000345664	-0.000138922	1.8514e-06	0.00018301	-3.0889e-05	2.55837e-05	3.08565e-05	-1.36498e-05	-8.7057e-05	-2.12271e-05	-7.32293e-06	4.12008e-05	0.000235479	8.0827e-05	-1.27942e-05	-2.65772e-05	-9.45984e-05	-0.000260372	5.73643e-05	0.000325028	9.31428e-05	0.000276961	5.14426e-05	8.25966e-05	0.000281635	0.000530975	0.00119	0.00159	0.00162	0.0016	0.00203	0.00211	0.00239	0.00231	0.00234
	889.477	0.000101273	0.000266409	4.71105e-05	4.29965e-05	6.24962e-05	-3.26585e-05	-0.000200432	-0.000287426	-0.000143451	-0.000123735	-0.000119168	-7.80261e-05	-0.000138623	-0.00015675	-9.11964e-05	1.58038e-05	0.000144236	9.67759e-05	5.94878e-05	3.78475e-05	-1.4384e-05	-1.6963e-06	2.20248e-05	1.17521e-05	-1.63718e-05	5.96936e-05	6.72364e-05	1.71662e-05	-3.48499e-05	-0.000117951	-7.25077e-05	3.14202e-05	0.000205779	0.000107955	0.000118968	0.00013122	0.0001923	0.000308071	0.000445557	0.00105	0.00148	0.00166	0.00172	0.00213	0.00237	0.00257	0.00263	0.00257
	888.285	9.9232e-05	0.000130624	9.96983e-05	9.37133e-05	4.56775e-05	-2.83428e-05	-0.000109259	-0.000151074	-7.86102e-05	-9.96101e-05	-0.000115709	-0.000115766	-0.000131493	-0.000134822	-8.78985e-05	-3.8344e-05	7.85292e-05	9.89821e-05	8.23608e-05	6.55745e-05	5.18514e-05	4.86189e-05	3.98344e-05	5.41367e-06	-5.33029e-05	-3.48603e-05	4.10716e-05	2.55177e-05	-4.04335e-05	-0.00010358	-7.56913e-05	-5.45661e-05	-7.20084e-07	2.26519e-05	3.44638e-05	0.000112978	0.000220531	0.000293966	0.000453262	0.00093084	0.00137	0.00172	0.00197	0.00237	0.00266	0.00279	0.00292	0.00279
	887.094	7.99098e-05	0.000105762	9.52813e-05	6.07242e-05	2.28796e-05	-1.81362e-05	-3.71026e-05	-5.01383e-05	-2.25308e-05	-3.77543e-05	-6.19008e-05	-0.000111256	-0.000131255	-0.00012939	-9.95855e-05	-6.67324e-05	-8.4448e-06	4.47608e-05	8.36127e-05	9.19377e-05	8.02197e-05	5.45304e-05	2.75073e-05	-1.6328e-05	-7.82301e-05	-9.63406e-05	-6.64901e-06	2.48238e-05	-3.96493e-05	-0.000119503	-0.00012126	-0.000108219	-8.55526e-05	-3.39882e-05	-2.61658e-06	9.93354e-05	0.000177558	0.000291448	0.000497064	0.000958791	0.00142	0.00192	0.00231	0.00268	0.00293	0.00302	0.0031	0.00296
	885.902	7.27916e-05	8.8805e-05	5.58494e-05	2.15182e-05	3.47281e-06	-1.033e-05	1.66699e-05	1.08251e-05	8.84955e-06	-8.01101e-06	-3.30314e-05	-7.8967e-05	-0.000110508	-0.000121229	-0.000110683	-0.000100641	-6.01682e-05	2.02584e-05	6.7662e-05	8.47839e-05	6.61276e-05	1.98195e-05	9.41698e-08	-8.19327e-05	-9.88954e-05	-8.28783e-05	2.53409e-05	2.29714e-05	-3.53442e-05	-0.000103029	-0.000132931	-0.000111124	-6.74278e-05	-2.18066e-05	3.55303e-05	0.000121077	0.000182156	0.000307754	0.000558056	0.00101	0.00154	0.00214	0.00261	0.00293	0.00313	0.0032	0.00319	0.00308
	884.711	8.33426e-05	6.97178e-05	2.70761e-06	-1.9908e-05	-1.91733e-05	-7.75745e-06	2.9412e-05	2.61707e-05	1.19903e-05	-5.80381e-06	-2.8113e-05	-6.83374e-05	-9.07516e-05	-0.000107835	-0.000100042	-8.20338e-05	-6.40717e-05	3.35698e-05	4.35579e-05	7.49793e-05	4.76045e-05	-4.9458e-05	-4.29607e-05	-0.000130998	-0.000117415	-6.92255e-05	2.13256e-05	1.64549e-05	-4.14508e-05	-9.45211e-05	-0.000117828	-6.48564e-05	-2.41586e-05	1.08121e-05	8.62457e-05	0.00015573	0.00019272	0.000325645	0.000612376	0.00112	0.00173	0.00238	0.00286	0.00314	0.0033	0.00336	0.00326	0.00321
	883.52	9.25427e-05	5.38499e-05	-1.95606e-05	-4.8292e-05	-4.96708e-05	-3.68241e-05	-2.57421e-07	3.53065e-06	-2.51189e-06	-2.25267e-05	-4.12812e-05	-6.66961e-05	-8.12091e-05	-9.73833e-05	-8.75592e-05	-5.82113e-05	-4.3294e-05	6.10983e-05	3.19157e-05	6.17799e-05	2.91244e-05	-8.53924e-05	-7.04764e-05	-0.000149027	-0.000129328	-5.96559e-05	8.28704e-06	7.66455e-07	-6.48181e-05	-9.91386e-05	-0.000109942	-4.05063e-05	1.37763e-05	5.0144e-05	0.000102351	0.00014489	0.000181836	0.000315063	0.000648491	0.00122	0.00191	0.0026	0.00307	0.00334	0.00348	0.00352	0.00342	0.00335
	882.328	8.43454e-05	3.13111e-05	-2.62858e-05	-6.10726e-05	-6.91096e-05	-5.53823e-05	-3.93696e-05	-3.22236e-05	-3.32459e-05	-3.98419e-05	-5.03578e-05	-6.65229e-05	-7.81437e-05	-9.03309e-05	-8.2314e-05	-4.59226e-05	-3.49187e-05	5.21356e-05	2.81136e-05	5.5223e-05	3.98327e-05	-7.05583e-05	-7.37537e-05	-0.00012681	-0.000133432	-7.55892e-05	-3.3749e-05	-4.37015e-05	-0.000107665	-0.000152439	-0.000166779	-5.88319e-05	2.43653e-05	6.31938e-05	0.000104947	0.000116843	0.000145345	0.000287981	0.000666231	0.00132	0.0021	0.0028	0.00328	0.00356	0.00371	0.00377	0.00369	0.00352
	881.137	5.77014e-05	2.16812e-07	-3.55765e-05	-5.8124e-05	-6.01127e-05	-4.91169e-05	-4.89678e-05	-4.7975e-05	-5.53356e-05	-5.64813e-05	-5.75979e-05	-7.13224e-05	-7.91774e-05	-7.97601e-05	-7.41069e-05	-6.33763e-05	-4.59613e-05	1.84361e-05	1.91215e-05	5.61859e-05	7.11533e-05	-1.21171e-05	-6.1418e-05	-9.04338e-05	-0.000113212	-7.41531e-05	-5.74646e-05	-7.05008e-05	-0.000129891	-0.000177823	-0.000177885	-7.89936e-05	2.61646e-05	8.21176e-05	0.00011089	9.6008e-05	0.000119215	0.000279239	0.00069995	0.00143	0.00227	0.003	0.00348	0.00378	0.00395	0.00398	0.00393	0.0037
	879.945	2.98751e-05	-3.47073e-05	-5.87766e-05	-5.33291e-05	-2.63614e-05	-1.12551e-05	-1.62786e-05	-3.66516e-05	-6.70605e-05	-8.20981e-05	-6.976e-05	-7.85585e-05	-7.11692e-05	-6.22416e-05	-6.07041e-05	-7.57536e-05	-4.75946e-05	1.16571e-06	2.03181e-05	7.44545e-05	0.000110096	4.63937e-05	-2.91617e-05	-3.29483e-05	-6.81341e-05	-5.35567e-05	-5.55652e-05	-6.97848e-05	-0.000122736	-0.000169279	-0.000147285	-7.92342e-05	3.86965e-05	0.000110057	0.000124199	9.8198e-05	0.000126453	0.000308235	0.000760479	0.00156	0.00243	0.00321	0.00371	0.00402	0.00419	0.00418	0.00411	0.00387
	878.754	1.05625e-05	-5.43076e-05	-6.70179e-05	-5.03332e-05	3.5269e-06	2.30093e-05	1.98728e-05	-1.66333e-05	-5.90059e-05	-8.52388e-05	-5.92923e-05	-7.276e-05	-5.96996e-05	-4.66713e-05	-4.90242e-05	-7.16641e-05	-3.61307e-05	2.51213e-06	2.51873e-05	7.10191e-05	0.000142387	6.64246e-05	-1.28263e-05	-1.89571e-05	-5.18854e-05	-4.1344e-05	-4.46778e-05	-5.29047e-05	-9.52119e-05	-0.00013514	-0.000109055	-4.63764e-05	5.59238e-05	0.000117712	0.000125427	0.000113217	0.000158109	0.000361039	0.000834005	0.00166	0.00256	0.0034	0.00394	0.00425	0.00438	0.00434	0.00422	0.00402
	877.562	3.25153e-06	-4.44897e-05	-4.15435e-05	-3.34202e-05	1.88421e-05	3.19623e-05	3.3844e-05	2.42073e-06	-1.57819e-05	-2.33234e-05	8.59684e-06	-2.41312e-05	-4.50185e-05	-3.65564e-05	-4.06548e-05	-5.76844e-05	-3.20632e-05	2.80753e-06	1.90822e-05	5.04396e-05	0.000134735	-1.32468e-05	-7.43895e-05	-6.00656e-05	-7.54312e-05	-5.6458e-05	-3.43016e-05	-3.04068e-05	-6.12382e-05	-9.41147e-05	-7.66763e-05	-2.72309e-05	4.64359e-05	8.374e-05	8.11339e-05	8.94855e-05	0.000151637	0.000371605	0.000875029	0.0017	0.00263	0.00353	0.00413	0.00443	0.00451	0.00442	0.00428	0.00413
	876.371	5.01578e-06	-1.76349e-05	4.08149e-06	3.04056e-06	3.41353e-05	3.07242e-05	3.90903e-05	3.17654e-05	4.59192e-05	7.02934e-05	0.000105499	4.0999e-05	-3.33732e-05	-3.601e-05	-4.19926e-05	-3.81e-05	-2.62426e-05	-5.49953e-06	-9.41024e-06	-1.01089e-05	4.7055e-05	-6.48659e-05	-0.000113028	-0.000118294	-0.000130474	-0.000110947	-6.57365e-05	-4.59452e-05	-5.90361e-05	-8.14197e-05	-6.36889e-05	-4.12096e-05	2.37785e-05	5.41932e-05	7.17069e-05	9.65199e-05	0.000165835	0.00038387	0.000892444	0.00164	0.00267	0.00362	0.00426	0.00453	0.00455	0.00447	0.00432	0.0042
	875.18	3.00881e-06	4.93059e-06	4.67957e-05	5.21643e-05	6.22495e-05	4.03444e-05	4.34872e-05	5.55381e-05	0.000105198	0.00014037	0.000151892	8.25807e-05	-2.99633e-05	-4.41596e-05	-3.96235e-05	-1.37551e-05	-1.0189e-05	-1.31013e-05	-3.64592e-05	-3.45684e-05	-3.63251e-05	-6.61247e-05	-9.95795e-05	-0.000133609	-0.000180152	-0.000177791	-0.000136285	-9.57095e-05	-8.71475e-05	-9.71895e-05	-7.68899e-05	-6.80433e-05	-3.20253e-06	3.6728e-05	9.36326e-05	0.000143489	0.000213482	0.000417798	0.000911207	0.00168	0.00278	0.00373	0.00435	0.00459	0.00461	0.00456	0.00442	0.00428
	873.988	-6.4971e-07	2.09248e-05	6.98213e-05	9.3233e-05	9.41967e-05	5.59963e-05	4.85591e-05	6.09371e-05	0.000126165	0.000146326	0.000107912	5.06151e-05	-3.8781e-05	-5.88218e-05	-3.96721e-05	4.27241e-06	1.14996e-05	-1.29843e-05	-4.3339e-05	-2.18431e-05	-3.75032e-05	-1.87681e-05	-4.4975e-05	-0.000101032	-0.00019087	-0.000220524	-0.000194435	-0.000133959	-0.00010035	-9.54993e-05	-8.10563e-05	-6.54043e-05	4.9939e-06	5.54549e-05	0.000115828	0.000167083	0.000234702	0.000451614	0.000965977	0.00178	0.00292	0.00386	0.00444	0.00468	0.00472	0.00474	0.00457	0.00443
	872.797	-2.855e-05	1.87766e-05	7.51567e-05	0.000108577	0.000113572	6.8241e-05	4.53544e-05	4.59531e-05	9.99567e-05	8.87866e-05	2.9366e-05	1.85755e-06	-3.55118e-05	-4.97031e-05	-3.07812e-05	2.29961e-05	3.32419e-05	-1.17751e-06	-2.79051e-05	4.13543e-06	3.1202e-05	5.28803e-05	2.5241e-05	-6.12659e-05	-0.000166042	-0.000221582	-0.00021012	-0.000141816	-9.05997e-05	-7.58363e-05	-6.95847e-05	-4.14595e-05	1.90676e-05	6.50567e-05	0.000112333	0.000154754	0.000218567	0.000457079	0.00102	0.00197	0.00314	0.00403	0.00456	0.00481	0.00489	0.00491	0.00478	0.00457
	871.605	-7.93599e-05	4.87095e-06	7.92465e-05	0.000114297	0.000125831	7.25508e-05	3.27632e-05	3.01861e-05	4.08471e-05	-2.39233e-06	-3.19067e-05	-3.32362e-05	-2.05341e-05	3.02842e-06	1.93013e-05	5.89316e-05	5.97782e-05	1.58097e-05	-1.39178e-05	1.58532e-05	7.25017e-05	0.00011029	8.11692e-05	-1.1288e-05	-0.000125059	-0.000193357	-0.000185606	-0.000122923	-6.83642e-05	-4.93333e-05	-4.76487e-05	-2.05712e-05	2.14933e-05	5.67215e-05	8.24029e-05	0.000113165	0.000175518	0.000434199	0.00103	0.00202	0.00321	0.00413	0.00473	0.00499	0.00507	0.00507	0.00496	0.00469
	870.414	-0.000117306	-6.66422e-06	0.000101358	0.000132665	0.000146222	7.88803e-05	3.41721e-05	3.81356e-05	2.90511e-05	-1.39227e-05	-1.87459e-05	-1.03805e-05	9.81712e-06	4.76464e-05	6.77335e-05	9.2001e-05	8.40242e-05	2.95789e-05	-9.62291e-06	4.79865e-06	6.88993e-05	0.000109606	9.00554e-05	1.98366e-05	-8.47425e-05	-0.000156603	-0.000153087	-0.000105438	-6.32432e-05	-4.97347e-05	-4.78649e-05	-2.32061e-05	1.36963e-05	5.22043e-05	7.67924e-05	0.000108559	0.000177356	0.000423137	0.00101	0.00194	0.00316	0.00416	0.00487	0.00512	0.00516	0.00511	0.00507	0.00469
	869.223	-0.000116426	-8.61728e-06	0.000109941	0.000148537	0.000176317	0.000116359	6.16803e-05	5.33057e-05	4.47379e-05	3.50859e-05	3.78184e-05	2.94508e-05	3.50739e-05	5.21662e-05	6.73387e-05	8.58385e-05	8.58422e-05	3.97942e-05	-8.9157e-06	-2.67205e-05	1.00149e-05	5.09179e-05	6.46057e-05	4.29711e-05	-3.25482e-05	-0.000104532	-0.000113603	-8.96831e-05	-6.69826e-05	-5.80612e-05	-5.26974e-05	-3.46834e-05	-7.50503e-07	4.58095e-05	7.94618e-05	0.000118844	0.000194981	0.000419586	0.000981766	0.00189	0.0031	0.00418	0.00496	0.00519	0.00521	0.00514	0.00502	0.00468
	868.031	-7.95989e-05	6.65064e-07	9.48015e-05	0.000166655	0.000194188	0.000126481	9.522e-05	6.36059e-05	4.81487e-05	5.31729e-05	7.72579e-05	6.58607e-05	5.10715e-05	3.25718e-05	2.935e-05	3.44146e-05	4.71752e-05	2.88535e-05	-1.45599e-05	-6.21886e-05	-6.19544e-05	-2.1359e-05	2.31135e-05	4.20181e-05	-3.50147e-06	-7.66041e-05	-9.26446e-05	-7.77487e-05	-6.28204e-05	-5.55095e-05	-5.47965e-05	-3.56159e-05	-3.87874e-06	4.18922e-05	7.61657e-05	0.000123187	0.000202667	0.000418225	0.000964485	0.00191	0.00315	0.00425	0.00501	0.00525	0.00525	0.00521	0.005	0.00467
	866.84	-5.9675e-05	-2.24201e-05	1.94059e-05	0.000131574	0.000168428	0.000105756	0.000108338	6.45379e-05	4.8726e-05	6.08453e-05	8.15401e-05	7.58668e-05	6.04211e-05	3.04568e-05	4.97655e-06	-1.09662e-05	-4.63778e-06	-4.84121e-06	-3.39637e-05	-8.65629e-05	-0.00010655	-8.14837e-05	-2.64469e-05	-1.89027e-06	-3.16828e-05	-9.16761e-05	-0.000102235	-7.3378e-05	-4.75056e-05	-3.92563e-05	-5.15792e-05	-2.68173e-05	4.98711e-06	4.19433e-05	6.86876e-05	0.000114691	0.000192072	0.000419985	0.000991902	0.002	0.00328	0.00439	0.00508	0.00531	0.0053	0.00525	0.00502	0.0047
	865.648	-4.36377e-05	-3.37549e-05	-1.95194e-05	9.15288e-05	0.000107492	7.25742e-05	8.58654e-05	4.98617e-05	3.69403e-05	5.01791e-05	7.08647e-05	7.48991e-05	6.89183e-05	4.05661e-05	1.50723e-05	-1.78252e-05	-3.36758e-05	-4.15664e-05	-5.94003e-05	-9.19464e-05	-0.000109833	-9.04579e-05	-4.7758e-05	-4.91804e-05	-8.45446e-05	-0.00013515	-0.000125807	-7.36945e-05	-3.46977e-05	-2.42555e-05	-4.52406e-05	-2.19045e-05	1.00479e-05	4.12894e-05	6.43078e-05	0.00010344	0.000186818	0.00043773	0.00107	0.00213	0.00343	0.00453	0.00516	0.00537	0.00533	0.00523	0.00501	0.00472
	864.457	-3.66337e-05	-2.79706e-05	-8.21346e-06	8.08601e-05	6.60895e-05	6.16399e-05	6.02681e-05	3.33766e-05	2.06119e-05	2.89736e-05	5.11223e-05	7.59662e-05	8.55741e-05	7.08723e-05	3.76732e-05	1.1815e-06	-2.93462e-05	-5.42164e-05	-6.78501e-05	-7.5876e-05	-7.19612e-05	-3.86773e-05	-2.39106e-05	-4.69461e-05	-0.000103925	-0.000154797	-0.000140462	-7.75422e-05	-3.2018e-05	-3.1542e-05	-5.43918e-05	-3.0752e-05	7.45626e-06	3.7983e-05	6.0125e-05	8.76161e-05	0.000187505	0.000463493	0.00116	0.00226	0.00359	0.00467	0.00526	0.00543	0.00538	0.00524	0.00504	0.00477
	863.266	-2.98691e-05	-5.88055e-06	3.06657e-05	8.73324e-05	7.71781e-05	7.85919e-05	5.79972e-05	2.40534e-05	-1.3313e-06	-4.84701e-06	9.0974e-06	5.16119e-05	6.86296e-05	6.83978e-05	4.52074e-05	2.89953e-05	1.54574e-06	-3.55322e-05	-5.49076e-05	-5.07725e-05	-2.91966e-05	1.03366e-05	2.25535e-05	-6.95433e-06	-7.11855e-05	-0.000124602	-0.000128657	-7.47136e-05	-3.6096e-05	-3.97403e-05	-6.59621e-05	-5.01732e-05	-1.61689e-05	1.54596e-05	3.53416e-05	5.45439e-05	0.000183699	0.000494551	0.00125	0.00238	0.00374	0.00481	0.0054	0.00553	0.00548	0.00532	0.00513	0.00489
	862.074	-2.37897e-05	1.18093e-05	6.04292e-05	9.71325e-05	0.000110818	0.000103293	7.96982e-05	3.0604e-05	-1.3729e-05	-3.25528e-05	-3.3243e-05	-3.66635e-06	6.68662e-06	1.99502e-05	2.49384e-05	3.46914e-05	2.3513e-05	-1.18385e-05	-3.75049e-05	-3.40264e-05	-8.46921e-06	1.60113e-05	3.19791e-05	1.39395e-05	-2.88152e-05	-7.27955e-05	-9.38906e-05	-5.58058e-05	-3.7893e-05	-4.51659e-05	-7.14104e-05	-5.81343e-05	-4.26501e-05	-1.88755e-05	-4.66064e-06	2.10326e-05	0.000181061	0.00052963	0.00131	0.00246	0.00383	0.0049	0.0055	0.00562	0.00556	0.00539	0.00519	0.00496
	860.883	-1.57197e-05	1.00139e-05	5.5517e-05	9.09352e-05	0.000118711	0.000123016	0.000103105	4.76184e-05	-4.75183e-06	-3.42214e-05	-4.15431e-05	-3.22994e-05	-3.95748e-05	-3.30107e-05	-1.44801e-05	9.27223e-06	1.44369e-05	-1.05112e-05	-3.39927e-05	-3.77006e-05	-2.58386e-05	-2.01782e-05	-2.10367e-06	3.85667e-06	-1.51586e-05	-3.8387e-05	-6.51882e-05	-4.02596e-05	-3.24267e-05	-2.64473e-05	-5.90429e-05	-5.88373e-05	-5.3211e-05	-3.23274e-05	-1.92134e-05	2.0645e-05	0.000197578	0.000564274	0.00132	0.00248	0.00384	0.00491	0.00552	0.00565	0.00558	0.0054	0.00516	0.00493
	859.691	-8.39919e-06	-2.0256e-06	3.35503e-05	6.92726e-05	0.000108393	0.000121161	0.000110497	6.08628e-05	1.74106e-05	-9.06795e-06	-1.61129e-05	-2.83056e-05	-4.75987e-05	-5.60897e-05	-4.24888e-05	-2.67401e-05	-1.36471e-05	-2.30336e-05	-3.58349e-05	-4.3045e-05	-4.44509e-05	-4.65971e-05	-4.47752e-05	-3.18247e-05	-4.90949e-05	-4.37494e-05	-4.80277e-05	-2.27774e-05	-1.44287e-05	-8.65881e-06	-4.26878e-05	-5.20552e-05	-3.24984e-05	1.63654e-06	2.04589e-05	7.07812e-05	0.000245924	0.000607869	0.00132	0.00244	0.00379	0.00483	0.00546	0.00562	0.00554	0.00535	0.00508	0.00483
	858.5	-1.1648e-05	-1.84033e-05	8.40762e-06	3.79711e-05	8.40888e-05	9.9898e-05	9.60546e-05	5.57716e-05	2.71734e-05	9.77999e-06	9.07224e-06	-1.21768e-05	-3.60076e-05	-6.16723e-05	-6.53735e-05	-5.84553e-05	-4.3251e-05	-3.82847e-05	-3.88154e-05	-3.7712e-05	-4.00959e-05	-5.39455e-05	-7.6766e-05	-8.04143e-05	-0.000102758	-7.41696e-05	-4.01029e-05	6.98972e-06	2.60008e-05	5.09042e-06	-3.26248e-05	-3.85789e-05	3.63274e-06	5.26119e-05	7.71207e-05	0.00013933	0.000316489	0.000666386	0.00135	0.0024	0.0037	0.00478	0.00542	0.00559	0.00551	0.00533	0.00506	0.0048
	857.309	-2.42103e-05	-3.30409e-05	-2.01301e-05	-6.61733e-07	5.3357e-05	6.91205e-05	6.28013e-05	1.989e-05	6.1132e-06	-9.5758e-06	-5.09755e-06	-2.2025e-05	-3.4779e-05	-5.82782e-05	-7.25403e-05	-7.40278e-05	-6.03684e-05	-5.18311e-05	-4.76762e-05	-3.15404e-05	-2.32686e-05	-3.27055e-05	-7.27997e-05	-0.000101039	-0.000136208	-0.000108238	-4.71276e-05	4.15523e-05	5.99291e-05	1.35028e-05	-3.07882e-05	-2.87322e-05	2.05167e-05	7.27329e-05	0.000104309	0.000182332	0.000377687	0.000733308	0.00141	0.00241	0.00364	0.00478	0.00542	0.00558	0.0055	0.00533	0.00507	0.00483
	856.117	-4.48097e-05	-4.85867e-05	-4.55415e-05	-3.34077e-05	2.64323e-05	3.31006e-05	1.45484e-05	-4.21319e-05	-3.68843e-05	-4.68361e-05	-3.25686e-05	-2.61142e-05	-2.11806e-05	-3.78267e-05	-5.49083e-05	-6.31289e-05	-6.04176e-05	-6.51404e-05	-6.68063e-05	-3.71503e-05	-8.93367e-06	-7.84597e-06	-5.8442e-05	-0.000110103	-0.000146448	-0.000124351	-4.59464e-05	7.14871e-05	7.96754e-05	2.05757e-05	-2.90998e-05	-2.7608e-05	1.18807e-06	3.78516e-05	7.91256e-05	0.000182372	0.000417314	0.000793102	0.00147	0.00245	0.00363	0.0048	0.00545	0.00561	0.00553	0.00533	0.00508	0.00485
	854.926	-7.19436e-05	-6.83586e-05	-6.39181e-05	-5.13953e-05	9.54736e-06	9.97879e-07	-3.20419e-05	-0.000100253	-9.46796e-05	-8.45523e-05	-4.29298e-05	-4.85667e-06	1.57583e-05	1.06203e-05	-1.10581e-05	-2.57103e-05	-4.48787e-05	-7.43228e-05	-8.5228e-05	-5.55455e-05	-1.06888e-05	3.20805e-06	-4.57189e-05	-0.000120519	-0.000158261	-0.000135686	-4.47186e-05	7.29737e-05	7.72328e-05	1.84402e-05	-3.78087e-05	-4.48688e-05	-3.01772e-05	-6.32576e-06	3.67379e-05	0.000157533	0.000425913	0.000827853	0.0015	0.00246	0.00359	0.00479	0.00546	0.00562	0.00552	0.0053	0.00505	0.00482
	853.734	-9.90048e-05	-9.30613e-05	-8.00006e-05	-5.95306e-05	-3.01262e-06	-2.21504e-05	-6.20054e-05	-0.00012301	-0.000114031	-7.89099e-05	-2.51982e-05	2.42431e-05	5.21854e-05	5.80323e-05	3.53376e-05	1.64648e-05	-2.40571e-05	-7.55716e-05	-9.63752e-05	-7.85069e-05	-2.55278e-05	-2.99252e-06	-4.42895e-05	-0.000131844	-0.000172995	-0.00014838	-6.1355e-05	3.78789e-05	4.86516e-05	-4.58129e-06	-6.317e-05	-6.99307e-05	-4.30412e-05	-1.60882e-05	1.72131e-05	0.00013819	0.000413183	0.000836595	0.00149	0.00243	0.00359	0.00475	0.00542	0.00559	0.00547	0.00522	0.00496	0.00472
	852.543	-0.000113657	-0.000114024	-9.03287e-05	-6.51384e-05	-1.21406e-05	-2.96507e-05	-5.89884e-05	-9.9175e-05	-8.92536e-05	-5.56968e-05	-5.89389e-06	3.0262e-05	5.77684e-05	7.77423e-05	6.20076e-05	4.16084e-05	-1.15824e-05	-7.60976e-05	-9.95621e-05	-8.57328e-05	-3.35574e-05	-1.19279e-05	-4.18956e-05	-0.000127188	-0.000170484	-0.000153742	-8.44113e-05	-2.05525e-05	-3.16553e-07	-3.94612e-05	-9.14353e-05	-8.632e-05	-3.84179e-05	6.17446e-06	3.73263e-05	0.000157907	0.00041661	0.000838528	0.00147	0.00242	0.00362	0.00472	0.00538	0.00555	0.0054	0.00513	0.00485	0.0046
	851.352	-0.000110562	-0.000112824	-8.07572e-05	-5.25711e-05	-9.79312e-07	-1.17851e-05	-1.81739e-05	-5.08128e-05	-3.98353e-05	-3.30731e-05	-5.42219e-06	4.68108e-06	2.44361e-05	4.31843e-05	1.90324e-05	4.43602e-06	-3.30138e-05	-8.02276e-05	-9.0047e-05	-6.60585e-05	-1.91186e-05	-2.53029e-06	-2.85378e-05	-0.000103938	-0.00016093	-0.000168811	-0.000123928	-6.93176e-05	-3.8907e-05	-6.83216e-05	-0.000105845	-8.58568e-05	-2.70912e-05	3.89693e-05	9.04211e-05	0.000223276	0.000457825	0.000846693	0.00147	0.00245	0.00368	0.00475	0.00539	0.00556	0.0054	0.00511	0.00482	0.00455
	850.16	-0.000104645	-9.02031e-05	-3.71672e-05	4.44378e-06	5.11265e-05	2.60239e-05	4.45716e-05	-1.61304e-06	-5.99859e-06	-1.52552e-05	-8.50016e-06	-2.13381e-05	-1.97809e-05	-1.2893e-05	-2.38634e-05	-2.75857e-05	-4.34055e-05	-6.46446e-05	-5.91441e-05	-2.44352e-05	1.16701e-05	1.39939e-05	-1.68036e-05	-8.59716e-05	-0.000158326	-0.000199662	-0.000164382	-0.000103616	-5.66179e-05	-6.5853e-05	-9.82147e-05	-7.6356e-05	-1.34299e-05	7.72882e-05	0.000174623	0.000325622	0.000534363	0.00086623	0.00147	0.00247	0.00371	0.0048	0.00544	0.0056	0.00545	0.00513	0.00482	0.00455
	848.969	-0.000107487	-6.80578e-05	8.84139e-06	7.19006e-05	0.000113034	6.55132e-05	8.65819e-05	2.58664e-05	1.13348e-05	1.90898e-06	2.30138e-06	-2.62649e-05	-5.21067e-05	-6.70493e-05	-6.2437e-05	-4.75094e-05	-3.79731e-05	-3.22219e-05	-1.86422e-05	1.22753e-05	3.53463e-05	2.56623e-05	-1.26181e-05	-9.07007e-05	-0.000184112	-0.000241478	-0.000201213	-0.000119075	-6.3557e-05	-6.0493e-05	-9.45073e-05	-7.72494e-05	-6.25187e-06	0.000106066	0.000234115	0.000416952	0.000602519	0.000880659	0.00145	0.00244	0.00368	0.0048	0.00547	0.00565	0.00548	0.00515	0.00483	0.00455
	847.777	-0.000123177	-6.28812e-05	3.29327e-05	0.000107817	0.000137691	7.94448e-05	7.86004e-05	1.99499e-05	7.39615e-06	1.52991e-05	1.85353e-05	-1.62564e-05	-5.88509e-05	-8.29431e-05	-6.7224e-05	-3.77911e-05	-1.47751e-05	1.08497e-06	1.4745e-05	3.20856e-05	3.97404e-05	1.92286e-05	-3.26571e-05	-0.000124812	-0.000228566	-0.000282256	-0.000235428	-0.00013078	-7.07544e-05	-7.07374e-05	-0.000110878	-9.63995e-05	-1.61751e-05	0.000109762	0.000255085	0.000452712	0.000616237	0.000870312	0.00142	0.0024	0.00365	0.0048	0.00547	0.00564	0.00547	0.00514	0.00483	0.00457
	846.586	-0.000131369	-6.51296e-05	3.20345e-05	9.94218e-05	0.000113178	5.9966e-05	2.77723e-05	-1.23092e-05	-1.0852e-05	1.24811e-05	2.16008e-05	-8.46112e-06	-4.78753e-05	-6.90211e-05	-4.71542e-05	-1.41328e-05	1.26887e-05	2.75712e-05	3.5237e-05	4.45987e-05	4.09754e-05	7.84898e-06	-6.29835e-05	-0.000166118	-0.000270997	-0.000314321	-0.000263671	-0.000151827	-9.61453e-05	-0.00010802	-0.000149024	-0.000128754	-3.97769e-05	9.20534e-05	0.000238811	0.000429126	0.000568769	0.000818142	0.00137	0.00238	0.00367	0.00483	0.00547	0.00561	0.00542	0.00511	0.00482	0.00458
	845.395	-0.00011683	-5.21294e-05	3.78174e-05	8.94294e-05	8.39251e-05	3.1999e-05	-1.91399e-05	-4.95894e-05	-3.94868e-05	-1.12487e-05	1.77214e-06	-1.85654e-05	-4.03908e-05	-4.70867e-05	-2.13134e-05	6.487e-06	3.08698e-05	4.84359e-05	5.69611e-05	6.37286e-05	4.58338e-05	-1.10253e-06	-8.74263e-05	-0.000191787	-0.000291943	-0.000329583	-0.000280094	-0.000168401	-0.000112721	-0.000135343	-0.000178051	-0.0001655	-6.72875e-05	6.59105e-05	0.000231446	0.000366533	0.000476391	0.000723978	0.00131	0.0024	0.00377	0.00492	0.00549	0.00556	0.00535	0.00508	0.00482	0.0046
	844.203	-9.07536e-05	-2.36129e-05	6.49812e-05	0.00010938	9.08092e-05	1.70085e-05	-4.24416e-05	-7.82725e-05	-6.56153e-05	-3.83491e-05	-2.37371e-05	-3.79645e-05	-4.41714e-05	-3.64845e-05	-3.00115e-06	2.45082e-05	5.04032e-05	7.42207e-05	8.45866e-05	8.37095e-05	4.84871e-05	-8.5961e-06	-9.80547e-05	-0.000193089	-0.000284754	-0.000316729	-0.000270383	-0.00016562	-0.000108554	-0.000129801	-0.000171877	-0.000167764	-7.69145e-05	6.12259e-05	0.000268204	0.000355019	0.000420284	0.000657438	0.00128	0.00248	0.00387	0.00499	0.00548	0.00547	0.00526	0.00502	0.00479	0.00459
	843.012	-6.48236e-05	5.64611e-06	9.75032e-05	0.000137073	0.00011021	9.22955e-06	-5.685e-05	-0.00010133	-8.45027e-05	-5.70035e-05	-3.95971e-05	-5.33916e-05	-5.34073e-05	-3.83895e-05	1.19294e-07	3.07723e-05	6.09148e-05	8.97763e-05	0.000100544	8.99959e-05	4.30227e-05	-1.53328e-05	-9.39992e-05	-0.000169908	-0.000245076	-0.00026897	-0.000229998	-0.000138906	-8.88293e-05	-0.000102763	-0.000135757	-0.000135353	-6.56983e-05	6.90106e-05	0.000279761	0.000342441	0.00038492	0.000632928	0.00129	0.00258	0.00396	0.00503	0.00543	0.0054	0.00519	0.00497	0.00475	0.00457
	841.82	-4.58841e-05	2.37208e-05	0.00011836	0.000152523	0.000117441	-1.49321e-06	-7.67257e-05	-0.00012032	-9.49226e-05	-6.43428e-05	-4.5251e-05	-5.74175e-05	-5.7457e-05	-4.31056e-05	-7.50174e-06	2.47477e-05	5.74885e-05	8.90667e-05	9.77195e-05	8.16735e-05	3.3365e-05	-1.72379e-05	-7.8632e-05	-0.000134326	-0.000192949	-0.00021107	-0.000181421	-0.000108276	-6.86757e-05	-8.09636e-05	-0.000113917	-0.000109994	-7.61516e-05	2.81142e-05	0.000243844	0.000297779	0.000343709	0.000633029	0.00134	0.00268	0.00404	0.00507	0.0054	0.00538	0.00516	0.00494	0.00473	0.00455
	840.629	-3.59864e-05	3.27009e-05	0.000129153	0.000157215	0.000114363	-1.10277e-05	-9.31081e-05	-0.000126819	-9.06323e-05	-5.80672e-05	-4.06014e-05	-4.86412e-05	-4.68247e-05	-3.31566e-05	-7.34526e-06	1.85217e-05	4.62952e-05	7.68208e-05	8.43301e-05	6.92977e-05	2.65674e-05	-1.31387e-05	-5.81678e-05	-0.000100298	-0.000150956	-0.000171459	-0.000150105	-8.83006e-05	-5.49161e-05	-6.79933e-05	-0.000103513	-9.8476e-05	-6.82369e-05	2.42842e-05	0.00018568	0.000251006	0.000310297	0.000657049	0.00144	0.00279	0.00412	0.00512	0.00542	0.00538	0.00515	0.00492	0.00472	0.00455
	839.438	-2.97361e-05	3.40281e-05	0.000125776	0.000150057	0.00010731	-9.83012e-06	-8.77214e-05	-0.000115272	-7.83926e-05	-5.1017e-05	-3.8995e-05	-4.23249e-05	-3.28902e-05	-1.38664e-05	4.79718e-06	1.90344e-05	3.55506e-05	6.00862e-05	6.73408e-05	5.61242e-05	2.00599e-05	-9.81318e-06	-4.21714e-05	-7.55227e-05	-0.000124327	-0.000150627	-0.00013483	-7.79745e-05	-4.5071e-05	-5.59304e-05	-8.83656e-05	-8.19931e-05	-2.02968e-05	7.97899e-05	0.000157831	0.000233574	0.000311392	0.000716565	0.00155	0.0029	0.00419	0.00514	0.00542	0.00536	0.00513	0.0049	0.00471	0.00454
	838.246	-2.68969e-05	2.66452e-05	0.000105892	0.000129674	9.88535e-05	4.87352e-06	-5.8753e-05	-8.69558e-05	-6.25624e-05	-4.68755e-05	-4.26232e-05	-4.19952e-05	-2.3921e-05	2.77007e-06	1.92783e-05	2.32016e-05	2.84329e-05	4.51414e-05	5.2262e-05	4.48312e-05	1.4245e-05	-8.61432e-06	-3.43913e-05	-6.05987e-05	-0.000105506	-0.000130344	-0.00011687	-6.52199e-05	-3.37001e-05	-4.23931e-05	-6.74943e-05	-5.58292e-05	1.61911e-05	0.000114218	0.000174346	0.000245927	0.000336425	0.000786807	0.00167	0.00302	0.00425	0.00512	0.00537	0.00531	0.0051	0.0049	0.00471	0.00454
	837.055	-2.42742e-05	1.62514e-05	7.76111e-05	0.000100379	8.62189e-05	2.1734e-05	-2.75418e-05	-5.86566e-05	-5.17495e-05	-4.71915e-05	-4.71793e-05	-4.34522e-05	-2.37467e-05	3.72846e-06	1.96113e-05	2.05257e-05	2.13368e-05	3.2191e-05	3.94298e-05	3.69292e-05	1.57682e-05	-8.42134e-07	-2.4911e-05	-4.92314e-05	-8.88308e-05	-0.000106496	-9.25737e-05	-4.95187e-05	-2.64826e-05	-4.12769e-05	-6.63928e-05	-5.59264e-05	1.12606e-05	0.000104384	0.000177658	0.000233864	0.000338744	0.000828546	0.00178	0.00315	0.00433	0.00512	0.00532	0.00527	0.00509	0.00491	0.00471	0.00452
	835.863	-2.24856e-05	6.36117e-06	5.43265e-05	7.79912e-05	7.79491e-05	3.53828e-05	-3.28854e-06	-3.56497e-05	-4.12321e-05	-4.24998e-05	-4.47634e-05	-4.41916e-05	-3.3581e-05	-1.5508e-05	-2.83276e-07	7.21897e-06	1.50259e-05	2.61371e-05	3.36507e-05	3.53691e-05	2.5986e-05	1.7175e-05	-4.71054e-06	-3.18411e-05	-7.02142e-05	-8.51757e-05	-7.27817e-05	-3.78267e-05	-2.38693e-05	-4.86331e-05	-7.86204e-05	-7.87131e-05	-1.38192e-05	7.1465e-05	0.000150191	0.000188786	0.000306058	0.000838485	0.00187	0.00328	0.00443	0.00513	0.0053	0.00524	0.00508	0.0049	0.0047	0.00449
	834.672	-2.7621e-05	-4.60188e-06	4.11723e-05	7.00508e-05	8.20832e-05	5.0495e-05	1.72857e-05	-1.51701e-05	-2.52994e-05	-2.91232e-05	-3.51693e-05	-4.44895e-05	-4.71128e-05	-4.00516e-05	-2.35728e-05	-5.49147e-06	1.44048e-05	2.99622e-05	3.85804e-05	4.41289e-05	4.38843e-05	4.15255e-05	2.13342e-05	-1.08596e-05	-5.3834e-05	-7.41217e-05	-6.59638e-05	-3.53851e-05	-2.26001e-05	-4.794e-05	-7.69741e-05	-8.23377e-05	-2.09822e-05	5.45537e-05	0.00011416	0.000132023	0.000271083	0.000861796	0.00198	0.00341	0.00452	0.00516	0.00528	0.00521	0.00505	0.00486	0.00465	0.00444
	833.48	-3.5371e-05	-1.40838e-05	3.64051e-05	7.20253e-05	9.28127e-05	6.49627e-05	3.35276e-05	-7.64271e-07	-1.23188e-05	-1.92132e-05	-3.05883e-05	-4.94923e-05	-5.86533e-05	-5.33045e-05	-3.18015e-05	-5.94598e-06	2.1059e-05	3.93392e-05	4.80609e-05	5.34695e-05	5.38211e-05	5.1927e-05	3.31843e-05	3.1568e-07	-4.51572e-05	-7.3424e-05	-7.11203e-05	-4.32182e-05	-2.57022e-05	-3.77931e-05	-5.19926e-05	-4.7293e-05	4.62972e-06	5.01632e-05	6.59639e-05	6.85401e-05	0.000255429	0.000941199	0.00213	0.00356	0.00462	0.00519	0.00528	0.00519	0.00501	0.00481	0.00461	0.00442
	832.289	-3.53896e-05	-1.28293e-05	3.85542e-05	7.21539e-05	8.89307e-05	6.17322e-05	3.17005e-05	1.73434e-06	-5.40721e-06	-1.29679e-05	-3.08733e-05	-5.86441e-05	-6.90563e-05	-5.78614e-05	-2.937e-05	-8.21785e-07	2.7131e-05	4.60195e-05	5.59518e-05	5.72427e-05	5.0225e-05	4.15916e-05	2.48431e-05	-1.38638e-07	-3.82997e-05	-6.84388e-05	-7.25907e-05	-5.25988e-05	-3.55837e-05	-3.43759e-05	-3.16472e-05	-1.02663e-05	2.33108e-05	2.84837e-05	-3.05149e-06	1.62371e-05	0.000299167	0.00111	0.00238	0.00378	0.00476	0.00524	0.0053	0.00518	0.005	0.0048	0.00461	0.00444
	831.098	-2.77836e-05	-9.36189e-07	4.36725e-05	6.36191e-05	6.05132e-05	2.99988e-05	4.59911e-06	-1.03541e-05	-4.68898e-06	-6.53038e-06	-2.76382e-05	-6.20859e-05	-7.43925e-05	-5.82365e-05	-2.33239e-05	5.44072e-06	3.03714e-05	4.66629e-05	5.7945e-05	5.39738e-05	3.83324e-05	2.07851e-05	8.56931e-06	-3.08196e-06	-2.68811e-05	-5.34708e-05	-6.45237e-05	-5.84027e-05	-5.11355e-05	-4.44705e-05	-2.73353e-05	3.30533e-06	9.81764e-06	-2.99993e-05	-8.17893e-05	2.55075e-06	0.000429631	0.00137	0.00269	0.00403	0.0049	0.00529	0.0053	0.00517	0.00498	0.00479	0.00461	0.00446
	829.906	-1.81073e-05	8.52341e-06	3.94394e-05	4.2756e-05	1.92286e-05	-1.30997e-05	-3.04647e-05	-2.65628e-05	-5.7737e-06	1.81249e-06	-1.72807e-05	-5.5754e-05	-7.25967e-05	-5.67593e-05	-1.73241e-05	1.2751e-05	3.51279e-05	4.64327e-05	5.49384e-05	4.42184e-05	2.25966e-05	1.33482e-06	-3.1019e-06	-1.02712e-06	-1.05589e-05	-3.37426e-05	-5.35971e-05	-6.47194e-05	-6.8509e-05	-5.893e-05	-3.16271e-05	-5.25383e-06	-2.41577e-05	-0.000100341	-0.000134757	5.79982e-05	0.000661071	0.00173	0.00304	0.00425	0.00498	0.00527	0.00526	0.00512	0.00494	0.00475	0.00458	0.00444
	828.715	-1.03037e-05	8.70858e-06	2.40132e-05	1.79258e-05	-1.22538e-05	-3.919e-05	-4.89082e-05	-3.3235e-05	-5.94522e-06	7.99869e-06	-6.83239e-06	-4.50816e-05	-6.56993e-05	-5.36534e-05	-1.27272e-05	1.94685e-05	4.17586e-05	4.97011e-05	5.32171e-05	3.74608e-05	1.29565e-05	-5.94115e-06	-3.96853e-06	6.47767e-06	4.49409e-06	-1.76473e-05	-4.55794e-05	-7.08972e-05	-8.12815e-05	-6.94926e-05	-4.0976e-05	-3.09025e-05	-6.24808e-05	-0.000153409	-0.0001187	0.000216167	0.000979273	0.00212	0.00338	0.00441	0.005	0.0052	0.00517	0.00504	0.00487	0.0047	0.00454	0.00441
	827.523	-4.11871e-06	7.2776e-06	1.1695e-05	3.88004e-06	-2.44207e-05	-4.52503e-05	-5.25728e-05	-3.48509e-05	-1.02055e-05	4.90604e-06	-5.71087e-06	-3.7031e-05	-5.53137e-05	-4.32973e-05	-3.13881e-06	3.02749e-05	5.19182e-05	5.75117e-05	5.35015e-05	3.25938e-05	5.29864e-06	-9.31913e-06	-4.13571e-06	9.52604e-06	1.03472e-05	-1.12934e-05	-4.41421e-05	-7.94711e-05	-9.57886e-05	-8.74146e-05	-5.41954e-05	-5.01361e-05	-5.0158e-05	-0.000115873	1.53732e-05	0.000484819	0.00137	0.00253	0.00369	0.00455	0.00501	0.00514	0.00507	0.00496	0.00482	0.00468	0.00454	0.00442
	826.332	6.88806e-06	1.41539e-05	1.37466e-05	3.81787e-06	-2.84735e-05	-5.1337e-05	-5.92474e-05	-3.89498e-05	-1.51012e-05	-5.14906e-07	-8.66582e-06	-3.12382e-05	-4.3445e-05	-2.97809e-05	5.80275e-06	3.65883e-05	5.66192e-05	6.08588e-05	5.16939e-05	2.71252e-05	-2.56706e-06	-1.48737e-05	-7.50412e-06	1.04623e-05	1.5712e-05	-2.66149e-06	-3.90184e-05	-8.56209e-05	-0.000106895	-0.000100984	-7.14887e-05	-3.66305e-05	5.48431e-05	4.49018e-05	0.000299391	0.000880505	0.00183	0.00295	0.00398	0.0047	0.00501	0.00507	0.00497	0.00486	0.00475	0.00464	0.00452	0.00441
	825.141	1.61699e-05	2.16323e-05	1.77168e-05	2.78447e-06	-3.62716e-05	-6.10741e-05	-6.62313e-05	-4.10316e-05	-1.60334e-05	-7.97242e-07	-5.2609e-06	-1.94269e-05	-2.90639e-05	-2.1323e-05	9.68378e-07	2.40763e-05	4.32051e-05	5.16796e-05	4.71405e-05	2.66856e-05	8.37082e-07	-8.85424e-06	1.72438e-06	2.4943e-05	3.54985e-05	2.29774e-05	-1.29924e-05	-6.40366e-05	-0.00010682	-9.70368e-05	-6.75916e-05	6.83094e-05	0.000372215	0.000354923	0.000788275	0.00142	0.0023	0.00332	0.00421	0.00479	0.00498	0.00497	0.00483	0.00472	0.00462	0.00454	0.00444	0.00434
	823.949	2.28524e-05	2.42333e-05	1.69532e-05	-1.77833e-06	-4.07916e-05	-6.08596e-05	-6.23106e-05	-3.80867e-05	-1.55373e-05	3.42334e-08	1.90131e-06	-5.49758e-06	-1.75551e-05	-2.26647e-05	-1.73555e-05	-9.7341e-07	1.95044e-05	3.55799e-05	4.04178e-05	2.87798e-05	1.54206e-05	1.17296e-05	2.89423e-05	5.64577e-05	7.05965e-05	6.28657e-05	3.21493e-05	-9.33558e-06	-6.30515e-05	-5.69734e-05	-1.62306e-05	0.000223748	0.000750027	0.000899715	0.00116	0.00184	0.00281	0.00364	0.00436	0.0048	0.00488	0.00478	0.00464	0.00453	0.00445	0.00437	0.00427	0.00417
	822.758	2.75367e-05	2.29754e-05	1.37957e-05	-5.06573e-06	-3.37367e-05	-4.73757e-05	-4.78869e-05	-3.21744e-05	-1.68827e-05	-3.26702e-06	4.40965e-06	1.36001e-06	-1.64964e-05	-3.88906e-05	-4.84042e-05	-3.34281e-05	-5.94511e-06	2.05002e-05	3.4931e-05	3.28736e-05	2.88074e-05	3.27557e-05	5.56921e-05	8.43589e-05	9.84967e-05	9.27481e-05	6.93807e-05	4.5858e-05	1.69547e-05	1.38297e-05	8.22092e-05	0.000488185	0.00122	0.00162	0.00162	0.00227	0.00318	0.0039	0.00449	0.00479	0.00476	0.00458	0.00443	0.00431	0.00425	0.00417	0.00409	0.00399
	821.566	2.37587e-05	1.70066e-05	9.4146e-06	2.1943e-06	-8.53374e-06	-2.41387e-05	-2.68481e-05	-2.50902e-05	-2.09383e-05	-1.28555e-05	-3.65295e-06	-4.28503e-06	-3.88895e-05	-6.90082e-05	-7.48015e-05	-4.78412e-05	-8.76883e-06	2.08313e-05	3.25803e-05	3.11506e-05	3.03097e-05	4.11865e-05	6.47246e-05	9.10102e-05	0.000102456	9.68328e-05	8.2423e-05	7.61121e-05	0.000110055	0.000117889	0.000251818	0.000733709	0.0014	0.00187	0.00184	0.00262	0.00341	0.00411	0.00462	0.00478	0.00462	0.00434	0.0042	0.00411	0.00406	0.004	0.00392	0.00383
	820.375	7.23909e-06	5.68267e-06	5.5748e-06	3.80544e-05	2.50283e-05	-7.72617e-06	-1.2066e-05	-1.78716e-05	-2.18489e-05	-2.1265e-05	-1.73665e-05	-1.41741e-05	-7.77237e-05	-8.86155e-05	-3.49803e-05	2.85023e-05	6.54456e-05	5.25002e-05	2.17978e-05	-9.064e-06	1.07536e-06	1.20483e-05	2.37181e-05	4.58989e-05	5.36648e-05	4.65863e-05	3.52869e-05	2.29247e-05	0.000102429	0.000187541	0.000357154	0.000730518	0.00122	0.00172	0.00219	0.00274	0.00345	0.00424	0.00474	0.0048	0.00448	0.00415	0.00397	0.00392	0.0039	0.00386	0.00379	0.00371
	819.184	-9.7392e-05	-5.16642e-05	-3.66113e-05	2.97622e-05	3.83654e-05	1.01639e-05	2.37577e-05	3.10841e-05	1.94585e-05	1.01183e-05	-6.20335e-06	1.15673e-05	-8.34716e-05	-0.00011481	-8.59381e-05	-2.53147e-05	2.50584e-05	3.53951e-05	2.20322e-05	6.61233e-06	-4.06616e-05	-3.66666e-05	-6.41395e-05	-6.22817e-05	-8.2639e-05	-0.000113544	-0.000125293	-0.000142085	6.88462e-05	0.000187541	0.000357154	0.000730518	0.00105	0.00156	0.00219	0.00274	0.00358	0.00441	0.00487	0.00481	0.00434	0.00396	0.00345	0.00373	0.0036	0.00354	0.00344	0.00336
	817.992	-6.94161e-05	-4.00741e-05	-2.35818e-05	2.94651e-06	-8.96288e-06	2.52039e-05	2.94303e-05	2.0391e-05	7.67139e-07	-1.36129e-05	-2.60193e-05	-8.83707e-06	-3.85277e-05	-6.81145e-05	-7.26813e-05	-4.54967e-05	-6.8146e-06	2.13177e-05	3.20021e-05	2.97555e-05	-5.35856e-05	-4.46915e-05	-6.72654e-05	-6.07031e-05	-7.3334e-05	-9.52531e-05	-0.000101173	-0.000117264	3.52635e-05	0.000187541	0.000357154	0.000730518	0.000873965	0.00141	0.00219	0.00274	0.00345	0.00424	0.00474	0.0048	0.00448	0.00415	0.00338	0.00353	0.00356	0.0035	0.00339	0.00331
	816.801	3.69022e-06	3.69022e-06	3.69022e-06	2.94651e-06	-8.96288e-06	-7.12876e-06	-1.06931e-05	-1.6084e-05	-2.02868e-05	-1.9737e-05	-1.61727e-05	-1.26083e-05	-3.85277e-05	-6.81145e-05	-7.26813e-05	-4.54967e-05	-6.8146e-06	2.13177e-05	3.20021e-05	2.97555e-05	2.14077e-06	1.32097e-05	2.42785e-05	4.57027e-05	5.23684e-05	4.42756e-05	3.32067e-05	2.21378e-05	0.000102429	0.000187541	0.000357154	0.000730518	0.00122	0.00172	0.00219	0.00274	0.00345	0.00424	0.00474	0.0048	0.00448	0.00415	0.00397	0.00392	0.0039	0.00386	0.00378	0.0037
	815.609
	814.418
	813.227
	812.035
	810.844
	809.652
	808.461
	807.27
	806.078
	804.887
	803.695
	802.504
	801.312
	800.121
	798.93
	797.738
	796.547
	795.355
	794.164
	792.973
	791.781
	790.59
	789.398	1.05369e-05	1.05883e-05	-2.71255e-05	-6.87813e-05	-1.33461e-05	-1.33461e-05	-1.33461e-05	-1.33461e-05	-1.33461e-05	4.63442e-05	8.63924e-05	9.47423e-05	7.34461e-05	4.44736e-05	3.98953e-05	7.66222e-05	0.000100841	7.88359e-05	-2.08795e-05	-3.13192e-05	-3.47992e-05	-3.47992e-05	-3.13192e-05	-2.08795e-05	3.6397e-05	5.65872e-06	-6.32734e-05	-0.000108307	-0.000123318	-0.000132249	-0.000121703	-9.00666e-05	0.0001184	0.000574097	0.00103	0.00184	0.00226	0.00221	0.00184	0.00149	0.00134	0.00132	0.00145	0.0016	0.00177	0.00186	0.00181	0.00162
	788.207	1.05369e-05	1.05883e-05	-2.71255e-05	-6.87813e-05	-1.33461e-05	-1.33461e-05	0.000264375	0.000118742	-5.39202e-06	4.63442e-05	8.63924e-05	9.47423e-05	7.34461e-05	4.44736e-05	3.98953e-05	7.66222e-05	0.000100841	7.88359e-05	-3.33552e-05	-3.13192e-05	-3.47992e-05	0.000109287	-2.33183e-05	-2.08795e-05	3.6397e-05	5.65872e-06	-8.38794e-05	-0.000122353	-0.000123318	-0.000132249	-0.000121703	-9.00666e-05	-0.00139	0.000574097	0.00103	0.00184	0.00226	0.00221	0.00184	0.00149	0.00134	0.00132	0.00145	0.0016	0.00177	0.00143	0.00181	0.00162
	787.016	9.84325e-06	-3.2168e-05	-0.000124645	-0.000190765	3.32004e-05	5.22537e-05	0.000268832	0.000119419	-8.63539e-06	6.7334e-05	0.000127194	0.00013832	8.97865e-05	-3.44001e-06	-8.56408e-05	-8.37878e-05	-4.87522e-05	-6.14306e-05	4.93259e-05	-4.49631e-05	-2.01794e-05	0.000130391	-8.08636e-05	7.50471e-06	0.000261582	5.65872e-06	-7.35764e-05	-4.62607e-05	-0.000182368	-0.000245977	-0.000348583	-0.000521841	-0.00093834	-6.59224e-05	0.00103	0.00184	0.00225	0.00227	0.00178	0.0013	0.00107	0.00104	0.0012	0.00139	0.00163	0.00141	0.0017	0.00144
	785.824	2.11675e-05	-3.16309e-05	-0.000133868	-0.00020909	-1.33461e-05	-1.33461e-05	-1.64814e-05	-1.51369e-05	-1.3326e-05	5.32216e-05	0.000112213	0.000132811	0.000101685	1.27639e-05	-9.49672e-05	-0.000131355	-0.000112673	-0.000111454	-2.34865e-05	-3.13192e-05	-3.47992e-05	-3.80791e-05	-2.8292e-05	-2.08795e-05	0.000306555	-1.70263e-05	-6.32734e-05	-0.00010889	-0.000123318	-0.000132249	-0.000121703	-9.00666e-05	0.000117789	0.000574097	0.00103	0.00184	0.00226	0.00221	0.00184	0.00149	0.00134	0.00132	0.00145	0.0016	0.00177	0.00186	0.00181	0.00162
	784.633	1.04918e-05	1.15743e-05	-2.49461e-05	-6.5543e-05	-7.33166e-05	-9.83761e-05	-0.000117004	-6.51444e-05	-1.6235e-05	4.56494e-05	8.52309e-05	9.29775e-05	7.18391e-05	4.40806e-05	4.25882e-05	8.02677e-05	0.000104709	8.15498e-05	3.19415e-05	-1.33947e-05	-5.71329e-05	-8.69095e-05	-6.36001e-05	-6.69704e-05	3.35428e-05	5.65872e-06	-4.21902e-05	-8.43521e-05	-5.47035e-05	1.32183e-05	0.000172843	0.000457861	0.000874841	0.00139	0.00124	0.00208	0.00227	0.00211	0.00186	0.00166	0.00159	0.0016	0.0017	0.00181	0.00191	0.00195	0.0019	0.00179
	783.441	1.46722e-05	2.93202e-05	1.0279e-05	-2.60684e-05	-9.81401e-05	-0.000127323	-0.000141957	-7.93182e-05	-2.25257e-05	3.30086e-05	6.61308e-05	7.83563e-05	7.50114e-05	7.39601e-05	9.09938e-05	0.000120406	0.000133393	0.000113957	5.20329e-05	-3.18525e-06	-5.5715e-05	-9.09738e-05	-8.61722e-05	-8.13669e-05	-2.69815e-05	3.17551e-05	3.30373e-05	-7.35239e-06	1.40751e-05	0.000103631	0.000334273	0.000781506	0.00131	0.00173	0.00189	0.0022	0.00228	0.00213	0.002	0.00192	0.00189	0.00189	0.00195	0.00201	0.00207	0.00208	0.00204	0.00199
	782.25	2.61312e-05	3.69017e-05	1.7412e-05	-1.76149e-05	-0.000100642	-0.000124713	-0.000127253	-7.34636e-05	-2.69425e-05	1.20635e-05	3.98724e-05	5.48824e-05	7.05117e-05	8.27269e-05	0.000101294	0.000110665	0.000108605	8.93896e-05	4.58944e-05	-1.09604e-06	-4.49314e-05	-6.87816e-05	-7.72536e-05	-5.96889e-05	-1.48249e-05	6.8904e-05	9.53656e-05	6.81786e-05	5.55228e-05	0.00012367	0.000360303	0.000826583	0.00137	0.00173	0.00197	0.00222	0.0023	0.00225	0.00222	0.00222	0.00221	0.00217	0.00218	0.0022	0.00222	0.00222	0.00219	0.00217
	781.059	3.52475e-05	3.31813e-05	4.74467e-06	-2.97438e-05	-8.7045e-05	-9.51661e-05	-8.81796e-05	-5.28206e-05	-2.30959e-05	1.67841e-07	2.1103e-05	3.21717e-05	5.56365e-05	6.77474e-05	8.14103e-05	7.64473e-05	6.67985e-05	4.90936e-05	1.86922e-05	-7.12316e-06	-2.93987e-05	-3.88898e-05	-4.66517e-05	-1.44108e-05	1.74647e-05	9.28593e-05	0.000126595	0.000114429	7.09883e-05	9.39626e-05	0.000253895	0.000504422	0.000935289	0.00149	0.00188	0.00213	0.00231	0.00241	0.00249	0.00251	0.0025	0.00243	0.00238	0.00236	0.00235	0.00235	0.00233	0.00233
	779.867	3.8537e-05	2.23603e-05	-1.65796e-05	-4.81356e-05	-7.71345e-05	-7.02536e-05	-5.4277e-05	-2.82274e-05	-9.60362e-06	-2.55594e-06	1.00317e-05	1.35857e-05	3.5083e-05	3.80946e-05	4.48447e-05	3.01755e-05	2.10479e-05	8.52544e-06	-1.44481e-06	-1.01923e-05	-2.05255e-05	-1.65839e-05	-1.0541e-05	1.94462e-05	5.52366e-05	0.00010444	0.000124125	0.000116184	6.54799e-05	4.78529e-05	0.000174307	0.000227288	0.000542704	0.00105	0.00151	0.00193	0.00227	0.00251	0.00265	0.0027	0.00267	0.00259	0.00251	0.00245	0.00242	0.00242	0.00241	0.00241
	778.676	3.44535e-05	1.26101e-05	-2.73997e-05	-5.26052e-05	-6.08988e-05	-4.29034e-05	-2.03168e-05	-7.69804e-07	9.25613e-06	5.90141e-06	9.96655e-06	5.79171e-06	1.61608e-05	9.16779e-06	1.01106e-05	-8.51799e-07	-2.04554e-06	-4.15451e-06	-5.89195e-06	-6.81492e-06	-1.06711e-05	1.20831e-06	1.43518e-05	4.16729e-05	6.42867e-05	9.42208e-05	0.000106985	9.56118e-05	5.67425e-05	1.3909e-05	4.14661e-05	1.92294e-05	0.000197207	0.000559951	0.00106	0.00163	0.00215	0.00256	0.00277	0.00282	0.00277	0.00268	0.00257	0.0025	0.00245	0.00245	0.00244	0.00244
	777.484	3.15611e-05	1.09945e-05	-2.29483e-05	-4.32759e-05	-4.10293e-05	-2.03532e-05	3.68249e-06	1.78603e-05	2.11435e-05	1.32133e-05	1.12152e-05	5.60182e-06	6.18096e-06	-6.09764e-06	-1.3275e-05	-1.90013e-05	-1.31396e-05	-3.85208e-06	-4.49863e-07	2.83096e-06	1.64914e-06	1.43805e-05	2.75651e-05	4.86994e-05	6.21713e-05	7.64362e-05	8.13759e-05	7.35431e-05	4.93691e-05	1.16666e-05	-3.47655e-07	-7.303e-05	-5.25921e-05	0.000176709	0.000649782	0.00121	0.00191	0.00249	0.0028	0.00289	0.00284	0.00271	0.00258	0.0025	0.00246	0.00246	0.00247	0.00246
	776.293	3.11775e-05	1.49639e-05	-8.79525e-06	-2.52656e-05	-2.25599e-05	-8.0412e-06	1.11953e-05	2.04323e-05	1.95794e-05	1.08177e-05	6.92933e-06	4.59819e-06	1.25946e-06	-1.09748e-05	-2.33363e-05	-2.60497e-05	-1.79756e-05	-2.89453e-06	5.05132e-06	1.28403e-05	1.63059e-05	2.91186e-05	4.01117e-05	5.52943e-05	6.26042e-05	6.57224e-05	5.99724e-05	4.80225e-05	3.43502e-05	1.70792e-05	-7.63264e-06	-8.54951e-05	-0.000141366	-5.84626e-05	0.000275622	0.00079374	0.00158	0.00232	0.00273	0.00289	0.00284	0.0027	0.00257	0.00249	0.00246	0.00247	0.00248	0.00248
	775.102	2.9909e-05	1.5961e-05	3.81196e-07	-1.39301e-05	-1.47123e-05	-7.75465e-06	5.94013e-06	1.3172e-05	1.19707e-05	5.98385e-06	3.89443e-06	5.50903e-06	2.84169e-07	-1.25805e-05	-2.85344e-05	-3.14327e-05	-2.33318e-05	-6.29804e-06	7.04538e-06	1.9915e-05	2.7686e-05	3.85244e-05	4.62283e-05	5.9301e-05	6.50577e-05	6.21452e-05	4.61269e-05	2.66912e-05	1.61085e-05	9.35297e-06	-6.19021e-07	-4.57726e-05	-0.000110825	-0.000108668	6.27583e-05	0.000494479	0.00127	0.00205	0.00259	0.00282	0.00281	0.00268	0.00256	0.00249	0.00246	0.00247	0.00249	0.00249
	773.91	2.57509e-05	1.17432e-05	-8.84104e-07	-1.30738e-05	-1.61622e-05	-1.16571e-05	-3.89356e-07	7.94565e-06	7.54077e-06	3.98653e-06	4.58092e-06	9.45575e-06	4.30034e-06	-1.13297e-05	-3.1587e-05	-3.92621e-05	-3.25353e-05	-1.44601e-05	6.51925e-06	2.55122e-05	3.70134e-05	4.44269e-05	4.81101e-05	5.93751e-05	6.55213e-05	6.18318e-05	4.34177e-05	2.16731e-05	9.1502e-06	5.23082e-06	1.06772e-05	9.61126e-07	-3.80137e-05	-8.75721e-05	-2.46788e-05	0.000304248	0.000969432	0.00176	0.0024	0.00271	0.00275	0.00267	0.00257	0.0025	0.00247	0.00248	0.00249	0.00249
	772.719	2.29046e-05	9.72483e-06	-2.89184e-06	-1.4314e-05	-1.50976e-05	-7.96178e-06	5.92823e-06	1.55958e-05	1.59186e-05	1.20256e-05	1.2348e-05	1.61245e-05	8.55706e-06	-1.23579e-05	-3.92289e-05	-5.30126e-05	-4.70924e-05	-2.52751e-05	4.64783e-06	2.97464e-05	4.5279e-05	5.10081e-05	5.27668e-05	5.92105e-05	6.29417e-05	5.84604e-05	4.41056e-05	2.80334e-05	1.9288e-05	1.67938e-05	2.54864e-05	3.37974e-05	2.09045e-05	-2.0113e-05	-1.42527e-05	0.000197628	0.00074236	0.00149	0.00217	0.00258	0.00271	0.00268	0.0026	0.00253	0.00249	0.00249	0.0025	0.0025
	771.527	2.76867e-05	1.60801e-05	1.02812e-06	-1.26738e-05	-5.61231e-06	7.80447e-06	2.73185e-05	3.54449e-05	3.43294e-05	2.71941e-05	2.24294e-05	1.95364e-05	4.4178e-06	-2.35724e-05	-5.93104e-05	-7.88596e-05	-7.31203e-05	-4.47805e-05	-6.73401e-06	2.42609e-05	4.55537e-05	5.45027e-05	5.77284e-05	5.80018e-05	5.66549e-05	4.98493e-05	4.21082e-05	3.63212e-05	3.85113e-05	4.22129e-05	4.74412e-05	4.7785e-05	3.23127e-05	-3.52648e-06	-2.19991e-05	0.000132736	0.000569899	0.00128	0.00199	0.0025	0.0027	0.00271	0.00263	0.00256	0.00252	0.0025	0.00251	0.00251
	770.336	3.61658e-05	2.46377e-05	4.75132e-06	-1.10902e-05	8.98946e-06	3.27933e-05	5.81431e-05	6.04068e-05	5.3589e-05	4.03822e-05	2.75168e-05	1.42614e-05	-1.1285e-05	-4.5776e-05	-8.73927e-05	-0.000109569	-0.000104855	-7.40461e-05	-3.26737e-05	4.88396e-06	3.72009e-05	5.58912e-05	6.41046e-05	5.97425e-05	5.35973e-05	4.25305e-05	3.93196e-05	4.36915e-05	6.0451e-05	7.52239e-05	7.36926e-05	5.1638e-05	1.12868e-05	-2.68711e-05	-5.42263e-05	7.12324e-05	0.000441158	0.00113	0.00186	0.00244	0.0027	0.00273	0.00266	0.00257	0.00253	0.00251	0.00253	0.00252
	769.145	4.22318e-05	2.85802e-05	3.41414e-06	-1.29997e-05	2.11967e-05	5.78087e-05	8.8258e-05	8.39818e-05	6.94816e-05	5.09585e-05	3.02247e-05	6.62009e-06	-2.95475e-05	-6.8392e-05	-0.000110658	-0.000131751	-0.000127839	-9.86281e-05	-5.82527e-05	-1.60522e-05	2.5879e-05	5.31119e-05	6.63746e-05	6.18613e-05	5.54972e-05	4.1447e-05	3.98342e-05	5.14785e-05	8.15458e-05	0.000106829	9.77964e-05	5.2644e-05	-2.02224e-05	-7.36128e-05	-0.000107174	8.3703e-06	0.000350352	0.00102	0.00178	0.00241	0.0027	0.00275	0.00267	0.00258	0.00253	0.00252	0.00253	0.00252
	767.953	4.47774e-05	2.52553e-05	-5.54115e-06	-2.23021e-05	2.15983e-05	6.9458e-05	0.000104962	9.8571e-05	7.91217e-05	5.76237e-05	3.24523e-05	3.73341e-06	-3.68605e-05	-7.62014e-05	-0.000115929	-0.00013424	-0.000130001	-0.000102955	-6.63097e-05	-2.51495e-05	1.78292e-05	4.68369e-05	6.2312e-05	6.01557e-05	5.58107e-05	4.16383e-05	4.2236e-05	6.08564e-05	0.000102096	0.000135056	0.000119017	5.5924e-05	-4.75186e-05	-0.000118217	-0.000156825	-4.07949e-05	0.000289702	0.000950453	0.00172	0.00239	0.00271	0.00276	0.00267	0.00257	0.00252	0.0025	0.00252	0.00251
	766.762	4.5001e-05	1.96544e-05	-1.49291e-05	-3.31069e-05	1.26714e-05	6.49978e-05	0.000102997	9.89053e-05	7.98292e-05	5.82824e-05	3.33977e-05	6.36432e-06	-2.95894e-05	-6.5344e-05	-0.000102325	-0.000119395	-0.000115062	-8.93645e-05	-5.68923e-05	-2.03602e-05	1.82623e-05	4.51415e-05	6.05627e-05	6.02445e-05	5.66867e-05	4.32157e-05	4.48509e-05	6.73057e-05	0.000114146	0.000149878	0.000131287	6.02207e-05	-5.42522e-05	-0.000129773	-0.000164534	-5.32786e-05	0.00025507	0.000884501	0.00165	0.00235	0.00271	0.00278	0.00268	0.00257	0.00252	0.0025	0.00251	0.0025
	765.57	4.09292e-05	1.35604e-05	-2.14732e-05	-4.11519e-05	-3.02843e-07	4.94616e-05	8.60995e-05	8.48365e-05	6.8297e-05	4.96003e-05	3.00992e-05	1.09196e-05	-1.44047e-05	-4.39155e-05	-7.86023e-05	-9.6023e-05	-9.12938e-05	-6.46472e-05	-3.49666e-05	-3.42895e-06	2.79698e-05	5.07519e-05	6.2112e-05	6.03542e-05	5.49289e-05	4.35275e-05	4.54324e-05	6.63674e-05	0.000109327	0.000140949	0.000126494	6.3289e-05	-3.48308e-05	-0.000100103	-0.000125222	-3.01339e-05	0.000241854	0.000821435	0.00157	0.00229	0.00269	0.00278	0.00269	0.00259	0.00253	0.00251	0.00251	0.00251
	764.379	3.21982e-05	5.49253e-06	-2.80518e-05	-4.67911e-05	-1.29436e-05	3.2495e-05	6.6195e-05	6.72559e-05	5.31256e-05	3.79525e-05	2.54673e-05	1.4952e-05	-1.43819e-07	-2.26591e-05	-5.23156e-05	-6.92448e-05	-6.50011e-05	-4.03349e-05	-1.3465e-05	1.4229e-05	3.908e-05	5.7333e-05	6.35454e-05	6.05641e-05	5.41938e-05	4.52869e-05	4.45358e-05	5.81434e-05	8.76467e-05	0.000110116	0.000101633	5.89734e-05	-5.14408e-06	-4.83826e-05	-6.39487e-05	7.73295e-06	0.000235643	0.000759224	0.00148	0.00221	0.00264	0.00278	0.00271	0.00262	0.00256	0.00253	0.00253	0.00252
	763.188	2.31869e-05	-3.15683e-07	-3.05854e-05	-4.64967e-05	-2.05441e-05	1.94372e-05	5.10301e-05	5.56913e-05	4.42538e-05	3.04974e-05	2.12131e-05	1.53105e-05	6.51853e-06	-8.76264e-06	-2.98693e-05	-4.36959e-05	-4.13534e-05	-2.28332e-05	-1.4513e-07	2.38617e-05	4.31263e-05	5.65987e-05	6.071e-05	6.17731e-05	6.1672e-05	5.70697e-05	5.10793e-05	5.21084e-05	6.29883e-05	7.41906e-05	7.06225e-05	5.24417e-05	2.24024e-05	1.01679e-06	-9.43402e-06	4.12755e-05	0.00022569	0.000697753	0.00139	0.00213	0.0026	0.00278	0.00274	0.00266	0.00259	0.00256	0.00254	0.00253
	761.996	1.80963e-05	-2.90464e-06	-2.90918e-05	-4.25209e-05	-2.33995e-05	1.03558e-05	4.13768e-05	5.0619e-05	4.21777e-05	2.59675e-05	1.47988e-05	9.86717e-06	5.80277e-06	-1.58543e-06	-1.30586e-05	-2.20245e-05	-2.2592e-05	-1.27089e-05	3.45879e-06	2.31451e-05	3.8398e-05	4.75285e-05	5.23083e-05	5.97872e-05	6.87867e-05	6.85866e-05	5.83212e-05	4.79438e-05	4.41075e-05	4.64125e-05	4.53883e-05	4.43322e-05	3.66652e-05	3.27803e-05	2.75219e-05	6.964e-05	0.00022635	0.000662361	0.00133	0.00208	0.00258	0.00279	0.00276	0.00267	0.00261	0.00257	0.00256	0.00255
	760.805	1.89078e-05	-1.36798e-06	-2.31058e-05	-3.58922e-05	-2.24985e-05	3.26664e-06	3.13329e-05	4.32887e-05	3.81432e-05	1.97881e-05	6.60834e-06	2.71629e-06	5.41733e-06	6.09345e-06	2.08784e-06	-4.72413e-06	-9.9832e-06	-9.12405e-06	-1.99547e-07	1.48531e-05	2.80924e-05	3.53853e-05	4.33951e-05	5.78425e-05	7.49177e-05	7.67862e-05	6.19274e-05	4.17476e-05	2.86673e-05	2.5857e-05	2.59144e-05	3.32955e-05	3.99744e-05	5.22609e-05	5.90251e-05	0.000102062	0.000243216	0.000652408	0.0013	0.00205	0.00257	0.0028	0.00277	0.00268	0.00262	0.00258	0.00258	0.00258
	759.613	2.17754e-05	4.02843e-06	-1.20957e-05	-2.58245e-05	-2.0031e-05	-4.36865e-06	1.59381e-05	2.74939e-05	2.424e-05	7.68454e-06	-3.57038e-06	-2.70616e-06	8.34554e-06	1.60534e-05	1.64995e-05	9.95346e-06	2.21737e-06	-1.12914e-06	2.45444e-06	1.19455e-05	1.97636e-05	2.35285e-05	3.16145e-05	5.00973e-05	7.27223e-05	7.70102e-05	6.02815e-05	3.27578e-05	1.36606e-05	6.96498e-06	9.09878e-06	2.24239e-05	4.34447e-05	7.10651e-05	9.26092e-05	0.000135321	0.000261066	0.000641012	0.00127	0.00202	0.00256	0.0028	0.00278	0.00269	0.00264	0.00261	0.00263	0.00263
	758.422	2.96957e-05	1.35354e-05	-1.72666e-07	-1.60949e-05	-1.81996e-05	-1.13771e-05	-6.28449e-07	7.86549e-06	3.52379e-06	-9.36547e-06	-1.52784e-05	-6.57919e-06	1.13364e-05	2.21426e-05	2.40862e-05	1.88469e-05	1.41598e-05	1.29109e-05	1.46258e-05	1.80423e-05	1.65427e-05	1.34205e-05	1.8104e-05	3.75271e-05	6.31412e-05	7.09268e-05	5.69862e-05	2.88769e-05	7.03815e-06	-2.34924e-06	7.01242e-07	2.04709e-05	5.36911e-05	9.32791e-05	0.000124139	0.000160102	0.000266863	0.000615204	0.00123	0.00199	0.00255	0.0028	0.0028	0.00272	0.00267	0.00265	0.00267	0.00268
	757.23	3.7671e-05	2.14685e-05	7.0533e-06	-9.02377e-06	-1.62186e-05	-1.36978e-05	-1.02361e-05	-6.96886e-06	-1.76889e-05	-3.1128e-05	-3.19028e-05	-1.36322e-05	9.4606e-06	1.84223e-05	1.63009e-05	1.13874e-05	1.18196e-05	1.65518e-05	2.11205e-05	2.3098e-05	1.69811e-05	9.23625e-06	1.15373e-05	3.08372e-05	5.86156e-05	7.0288e-05	6.1255e-05	3.66973e-05	1.28461e-05	-8.16755e-07	1.46863e-06	2.94836e-05	7.37979e-05	0.00012029	0.000150962	0.000174639	0.000260326	0.000578366	0.00118	0.00195	0.00254	0.00281	0.00281	0.00274	0.0027	0.00269	0.0027	0.00271
	756.039	3.79455e-05	2.01795e-05	3.32778e-06	-1.05564e-05	-1.78898e-05	-1.16999e-05	-8.37472e-06	-1.0537e-05	-3.33627e-05	-5.47562e-05	-5.25827e-05	-2.24725e-05	6.52902e-06	1.26637e-05	1.92912e-06	-5.0813e-06	-2.1508e-06	8.13506e-06	1.74499e-05	2.30558e-05	1.86682e-05	9.64253e-06	9.93666e-06	2.72869e-05	5.66118e-05	7.29239e-05	7.13073e-05	5.07407e-05	2.42609e-05	1.76963e-06	1.50035e-06	3.63043e-05	9.48509e-05	0.000150439	0.000182258	0.000195416	0.000262701	0.000557442	0.00115	0.00192	0.00253	0.00281	0.00283	0.00276	0.00272	0.00271	0.00272	0.00272
	754.848	3.21601e-05	1.30733e-05	-5.63537e-06	-1.69042e-05	-2.23281e-05	-9.69469e-06	-2.13788e-06	-6.94887e-06	-3.87232e-05	-6.73582e-05	-6.2934e-05	-2.27832e-05	1.11773e-05	1.53953e-05	-4.83879e-06	-1.71847e-05	-1.64739e-05	-3.73048e-06	9.22192e-06	1.88043e-05	1.6762e-05	6.39983e-06	4.57828e-06	2.04457e-05	5.48392e-05	7.89477e-05	8.82782e-05	6.93077e-05	3.77645e-05	3.99302e-07	-5.03156e-06	3.23715e-05	0.00010778	0.000178332	0.000222134	0.000235199	0.000290705	0.000566602	0.00114	0.00191	0.00254	0.00283	0.00285	0.00277	0.00273	0.00272	0.00273	0.00273
	753.656	2.79846e-05	1.0418e-05	-7.82071e-06	-1.83457e-05	-2.49135e-05	-1.07405e-05	7.35316e-07	-1.4442e-06	-3.26267e-05	-6.28902e-05	-5.87696e-05	-1.75121e-05	1.69746e-05	2.11543e-05	-1.61956e-06	-1.67252e-05	-1.87142e-05	-6.59722e-06	7.65285e-06	1.8254e-05	1.5718e-05	2.5009e-06	-1.66099e-06	1.39639e-05	5.384e-05	8.57449e-05	0.000104007	8.44786e-05	4.71492e-05	-3.03038e-06	-1.31325e-05	2.31421e-05	0.000109332	0.000190954	0.000249852	0.000272549	0.000328385	0.000591349	0.00115	0.00192	0.00255	0.00286	0.00289	0.0028	0.00275	0.00273	0.00273	0.00274
	752.465	3.14462e-05	1.65331e-05	3.65228e-08	-1.12428e-05	-2.09946e-05	-1.02863e-05	3.56826e-06	7.52628e-06	-1.68596e-05	-4.76613e-05	-4.95319e-05	-1.85908e-05	1.09941e-05	1.5679e-05	-9.33658e-07	-1.20491e-05	-1.16608e-05	3.18664e-07	1.59317e-05	2.6471e-05	2.35687e-05	8.17374e-06	2.27033e-06	1.66376e-05	5.46513e-05	8.57404e-05	0.000102954	8.46105e-05	4.7626e-05	-1.64543e-06	-1.23975e-05	2.15537e-05	0.000104461	0.000183797	0.000247656	0.000282229	0.000352549	0.000616431	0.00117	0.00192	0.00256	0.00289	0.00293	0.00286	0.00279	0.00275	0.00275	0.00275
	751.273	3.39727e-05	2.18826e-05	8.36563e-06	-1.74261e-06	-1.2498e-05	-6.23751e-06	7.06009e-06	1.40411e-05	-4.90631e-06	-3.66422e-05	-4.55109e-05	-2.77937e-05	-4.56077e-06	-7.91859e-07	-1.01326e-05	-1.56531e-05	-9.74819e-06	5.0991e-06	2.45289e-05	3.76703e-05	3.93574e-05	2.71013e-05	2.28396e-05	3.37408e-05	6.13369e-05	8.10989e-05	8.77603e-05	7.09e-05	3.93644e-05	1.78941e-06	-5.32899e-06	2.8033e-05	9.8582e-05	0.000164318	0.000219869	0.000262154	0.000354726	0.000632625	0.00119	0.00192	0.00256	0.0029	0.00297	0.0029	0.00282	0.00277	0.00276	0.00277
	750.082	3.11629e-05	2.08664e-05	1.03805e-05	2.31353e-06	-6.38269e-06	-2.07617e-06	8.06534e-06	1.19912e-05	-7.27482e-06	-3.99321e-05	-5.18154e-05	-4.06205e-05	-2.00313e-05	-1.71161e-05	-2.31019e-05	-2.64028e-05	-1.63335e-05	2.63372e-06	2.67965e-05	4.4325e-05	5.22605e-05	4.58792e-05	4.323e-05	4.83006e-05	6.33035e-05	7.05791e-05	6.84874e-05	5.26332e-05	2.74063e-05	1.58045e-06	-5.0702e-08	3.31743e-05	9.14999e-05	0.000143202	0.000185634	0.00023022	0.000340883	0.000637284	0.00119	0.00191	0.00254	0.00289	0.00297	0.00291	0.00283	0.00279	0.00277	0.00278
	748.891	3.07719e-05	1.93743e-05	8.49714e-06	-1.6344e-07	-8.10277e-06	-5.08517e-06	1.15676e-07	-8.60728e-07	-2.13168e-05	-5.00082e-05	-5.81342e-05	-4.52033e-05	-2.39147e-05	-2.29043e-05	-3.16985e-05	-3.89673e-05	-2.98939e-05	-9.52791e-06	1.634e-05	3.62418e-05	4.71361e-05	4.57598e-05	4.39453e-05	4.57277e-05	5.5769e-05	6.10737e-05	6.03523e-05	4.65071e-05	2.46869e-05	2.83384e-06	1.92347e-06	3.21318e-05	8.25204e-05	0.000127363	0.00016158	0.000205295	0.000324665	0.000633515	0.00119	0.00189	0.00251	0.00286	0.00295	0.00291	0.00284	0.0028	0.00278	0.00279
	747.699	3.69153e-05	2.13029e-05	4.58843e-06	-7.9829e-06	-1.72536e-05	-1.48619e-05	-1.29099e-05	-1.44604e-05	-3.05867e-05	-4.97162e-05	-5.15807e-05	-3.77944e-05	-2.06793e-05	-2.58209e-05	-4.02218e-05	-5.0746e-05	-4.11507e-05	-1.91728e-05	6.12364e-06	2.56388e-05	3.55581e-05	3.62669e-05	3.41789e-05	3.64953e-05	4.83188e-05	5.96844e-05	6.46141e-05	5.36694e-05	3.19638e-05	7.78209e-06	1.09057e-06	2.45677e-05	7.11555e-05	0.000115338	0.000149292	0.000191232	0.000314078	0.000626602	0.00118	0.00189	0.0025	0.00286	0.00296	0.00292	0.00285	0.00281	0.00279	0.0028
	746.508	4.60234e-05	2.47726e-05	1.22739e-06	-1.51601e-05	-2.49801e-05	-2.13056e-05	-1.69635e-05	-1.29803e-05	-2.11331e-05	-3.37461e-05	-3.52549e-05	-2.75692e-05	-2.02951e-05	-3.37653e-05	-5.15445e-05	-5.90457e-05	-4.3327e-05	-1.67415e-05	8.26611e-06	2.57989e-05	3.26331e-05	3.2086e-05	2.93778e-05	3.42068e-05	4.93348e-05	6.5372e-05	7.25812e-05	6.44745e-05	4.2647e-05	1.66605e-05	2.75586e-06	1.84983e-05	6.17144e-05	0.000106654	0.000142935	0.000183115	0.000307689	0.000621702	0.00119	0.0019	0.00252	0.00288	0.00298	0.00294	0.00288	0.00284	0.00282	0.00281
	745.316	4.88843e-05	2.47428e-05	2.63952e-08	-1.59532e-05	-2.37988e-05	-1.84354e-05	-9.70566e-06	-1.81026e-07	-3.61833e-06	-1.52976e-05	-2.13186e-05	-2.12842e-05	-2.34103e-05	-4.11925e-05	-5.71867e-05	-5.61666e-05	-3.16904e-05	6.42409e-07	2.62552e-05	4.07477e-05	4.32341e-05	3.74093e-05	3.38357e-05	4.00802e-05	5.76012e-05	7.35561e-05	7.7659e-05	6.77778e-05	4.42111e-05	1.82194e-05	3.60235e-06	2.03515e-05	6.50084e-05	0.000109486	0.00014372	0.000177852	0.000303595	0.000619932	0.0012	0.00192	0.00255	0.0029	0.00301	0.00297	0.00293	0.00288	0.00285	0.00282
	744.125	4.0752e-05	1.78094e-05	-1.72598e-06	-1.28746e-05	-1.58945e-05	-8.79608e-06	3.12339e-06	1.30113e-05	7.48838e-06	-9.59334e-06	-2.17719e-05	-2.63337e-05	-2.99602e-05	-4.3002e-05	-5.00951e-05	-3.8719e-05	-5.94776e-06	2.99047e-05	5.34853e-05	6.02185e-05	5.58841e-05	4.41718e-05	3.93889e-05	4.50293e-05	6.25156e-05	7.67719e-05	7.65696e-05	6.24597e-05	3.61769e-05	1.21116e-05	4.36911e-06	2.86747e-05	7.35316e-05	0.000113564	0.000143077	0.000174725	0.000307642	0.000628145	0.00122	0.00192	0.00256	0.0029	0.00302	0.00299	0.00295	0.00291	0.00288	0.00284
	742.934	2.45094e-05	3.46385e-06	-9.64515e-06	-1.33883e-05	-1.04143e-05	-3.09587e-07	1.29953e-05	1.99891e-05	9.45176e-06	-1.37349e-05	-2.99189e-05	-3.53103e-05	-3.31105e-05	-3.51499e-05	-3.09604e-05	-1.43266e-05	1.71032e-05	4.66842e-05	6.23147e-05	5.99334e-05	5.09265e-05	3.86996e-05	3.56443e-05	4.03622e-05	5.67424e-05	7.09277e-05	7.11226e-05	5.43672e-05	2.52241e-05	1.10752e-06	-2.04466e-06	2.45401e-05	6.28701e-05	9.56414e-05	0.000122348	0.000164249	0.000313532	0.000643135	0.00123	0.00192	0.00255	0.00291	0.00303	0.003	0.00295	0.00292	0.00289	0.00285
	741.742	8.83421e-06	-1.09845e-05	-2.21291e-05	-2.10454e-05	-1.3281e-05	1.01727e-06	1.41488e-05	1.89034e-05	7.5375e-06	-1.4062e-05	-2.92987e-05	-3.52594e-05	-2.98656e-05	-2.53025e-05	-1.43063e-05	-1.25527e-06	1.92949e-05	3.33947e-05	3.94997e-05	3.47994e-05	2.96299e-05	2.40163e-05	2.51512e-05	2.99102e-05	4.45191e-05	5.84898e-05	6.17266e-05	4.52891e-05	1.54109e-05	-1.24417e-05	-1.99625e-05	-3.02569e-06	2.40779e-05	5.38399e-05	9.0941e-05	0.000154586	0.000323932	0.000660337	0.00124	0.00192	0.00256	0.00292	0.00305	0.00302	0.00296	0.00292	0.00289	0.00286
	740.551	-1.64001e-07	-2.02002e-05	-3.30986e-05	-3.28157e-05	-2.35535e-05	-6.91271e-06	6.70668e-06	1.27786e-05	6.49989e-06	-7.89345e-06	-1.93254e-05	-2.82646e-05	-2.58585e-05	-2.46074e-05	-1.36799e-05	-8.76902e-06	1.62438e-06	3.25122e-06	5.08184e-06	4.34383e-06	8.73501e-06	1.22945e-05	1.95459e-05	2.47288e-05	3.76057e-05	4.90045e-05	5.52234e-05	4.17209e-05	1.38828e-05	-1.81267e-05	-3.57211e-05	-3.28848e-05	-1.307e-05	2.08076e-05	7.34911e-05	0.000155353	0.000335265	0.000670751	0.00124	0.00193	0.00258	0.00295	0.00308	0.00305	0.00298	0.00294	0.0029	0.00287
	739.359	2.87534e-06	-1.80379e-05	-3.57107e-05	-4.22083e-05	-3.65904e-05	-2.10864e-05	-6.15138e-06	4.4594e-06	5.64018e-06	2.75665e-07	-5.88931e-06	-1.56097e-05	-1.81653e-05	-2.50405e-05	-2.01742e-05	-2.40995e-05	-1.93485e-05	-2.08919e-05	-1.44285e-05	-7.54538e-06	4.65584e-06	1.31264e-05	2.20561e-05	2.59371e-05	3.71767e-05	4.65405e-05	5.39399e-05	4.06681e-05	1.22532e-05	-2.3464e-05	-4.50759e-05	-4.47784e-05	-2.15744e-05	1.90565e-05	7.9088e-05	0.000162673	0.000339709	0.000669882	0.00124	0.00193	0.00258	0.00296	0.0031	0.00307	0.003	0.00295	0.00291	0.00287
	738.168	1.28884e-05	-7.06781e-06	-2.87501e-05	-4.26292e-05	-4.35318e-05	-3.23414e-05	-1.69203e-05	-3.6468e-06	1.03077e-06	-3.43809e-07	-3.02844e-06	-9.59901e-06	-1.31938e-05	-2.48524e-05	-2.78974e-05	-3.66028e-05	-3.12286e-05	-2.35368e-05	-5.5595e-06	1.14974e-05	2.6565e-05	3.20957e-05	3.1452e-05	2.86871e-05	3.76732e-05	4.9267e-05	5.6094e-05	3.64646e-05	3.68194e-07	-3.69919e-05	-5.24348e-05	-3.94864e-05	-5.40801e-06	3.80617e-05	9.64903e-05	0.000174255	0.000346625	0.000671558	0.00124	0.00192	0.00257	0.00295	0.00308	0.00305	0.00299	0.00294	0.00289	0.00286
	736.977	1.73002e-05	-6.97574e-07	-2.33485e-05	-4.10991e-05	-4.9161e-05	-4.35653e-05	-2.86707e-05	-1.39225e-05	-9.93536e-06	-1.32197e-05	-1.37904e-05	-1.23051e-05	-8.82412e-06	-1.849e-05	-2.81454e-05	-3.96063e-05	-3.29161e-05	-1.40499e-05	1.59321e-05	4.36578e-05	5.96133e-05	5.92418e-05	4.65282e-05	3.67848e-05	4.7369e-05	6.72071e-05	7.58067e-05	4.59432e-05	-3.45988e-06	-4.74456e-05	-5.85743e-05	-2.95222e-05	1.54339e-05	5.85377e-05	0.000110214	0.000184784	0.000356373	0.000680375	0.00124	0.00192	0.00255	0.00292	0.00305	0.00301	0.00293	0.00288	0.00285	0.00284
	735.785	2.33491e-05	4.73038e-06	-1.95012e-05	-4.15864e-05	-6.00881e-05	-6.26104e-05	-5.01736e-05	-3.15813e-05	-2.47892e-05	-2.62267e-05	-2.24301e-05	-1.20802e-05	-1.66969e-08	-5.8493e-06	-1.85052e-05	-3.28874e-05	-2.8968e-05	-8.4257e-06	2.74886e-05	6.3242e-05	8.42948e-05	7.96566e-05	5.80072e-05	4.47685e-05	6.19482e-05	9.26239e-05	0.000104964	6.77104e-05	7.25953e-06	-4.48072e-05	-5.51511e-05	-1.89611e-05	2.87302e-05	6.72882e-05	0.000115392	0.000192847	0.000367613	0.000691083	0.00124	0.00191	0.00253	0.00289	0.003	0.00295	0.00286	0.00281	0.00281	0.00283
	734.594	3.04473e-05	9.2681e-06	-1.92659e-05	-4.84172e-05	-7.50095e-05	-8.06582e-05	-6.87509e-05	-4.54142e-05	-3.41051e-05	-3.15838e-05	-2.23267e-05	-4.65382e-06	1.42382e-05	7.27901e-06	-1.05439e-05	-3.28241e-05	-3.25327e-05	-1.38658e-05	2.56137e-05	6.17379e-05	8.63753e-05	7.8606e-05	5.95547e-05	5.18644e-05	8.13597e-05	0.000120304	0.000134734	9.72803e-05	3.67418e-05	-1.81195e-05	-3.3744e-05	-4.69659e-06	3.40058e-05	6.44729e-05	0.000111778	0.000196505	0.000377419	0.000697171	0.00124	0.00189	0.00249	0.00285	0.00296	0.00292	0.00283	0.00278	0.00279	0.00283
	733.402	4.17903e-05	2.5474e-05	-7.49352e-06	-4.86813e-05	-8.22053e-05	-8.37398e-05	-7.02242e-05	-4.33495e-05	-3.08466e-05	-2.70186e-05	-1.54209e-05	5.45391e-06	2.57974e-05	1.43062e-05	-1.44848e-05	-4.88918e-05	-4.9277e-05	-2.72063e-05	1.4923e-05	4.28438e-05	6.41877e-05	5.41672e-05	4.77259e-05	5.30114e-05	9.57912e-05	0.000136695	0.000149299	0.000115683	6.01302e-05	8.26146e-06	-1.28385e-05	1.40115e-06	2.79271e-05	5.46451e-05	0.000104368	0.000199499	0.000386981	0.000701598	0.00122	0.00185	0.00245	0.00281	0.00294	0.00291	0.00284	0.0028	0.0028	0.00284
	732.211	6.18141e-05	6.14789e-05	3.01057e-05	-2.23951e-05	-6.43746e-05	-6.57383e-05	-5.1871e-05	-2.52012e-05	-1.6912e-05	-1.76527e-05	-1.00036e-05	8.40981e-06	2.35293e-05	6.32119e-06	-3.30815e-05	-7.50686e-05	-7.20942e-05	-4.07931e-05	4.41447e-06	2.56001e-05	3.96478e-05	2.58766e-05	2.75184e-05	4.22497e-05	8.96987e-05	0.000124562	0.000131289	9.94979e-05	5.16985e-05	1.02341e-05	-1.57859e-05	-8.67083e-06	1.87473e-05	5.33004e-05	0.000116669	0.000224404	0.000415647	0.000718169	0.00121	0.00182	0.00242	0.00279	0.00293	0.00291	0.00286	0.00282	0.00282	0.00283
	731.02	7.97587e-05	9.54261e-05	7.24291e-05	1.59657e-05	-3.39605e-05	-4.23782e-05	-2.88204e-05	-2.37643e-06	1.67039e-06	-8.85488e-06	-9.38719e-06	5.75028e-06	1.734e-05	-4.28649e-06	-5.02374e-05	-8.8701e-05	-8.04547e-05	-4.21637e-05	2.47693e-06	2.1401e-05	3.02811e-05	1.45904e-05	1.54816e-05	3.07183e-05	7.31218e-05	9.89303e-05	9.99176e-05	6.98555e-05	2.59207e-05	-1.98551e-05	-3.63315e-05	-1.82416e-05	2.41779e-05	7.57477e-05	0.000153835	0.000267036	0.000451415	0.000737277	0.00121	0.0018	0.00239	0.00278	0.00293	0.00293	0.00288	0.00284	0.00282	0.00282
	729.828	9.29859e-05	0.000107601	8.73138e-05	3.76213e-05	-1.47491e-05	-3.23318e-05	-1.9044e-05	1.05219e-05	1.70503e-05	7.15947e-07	-3.76962e-06	1.28335e-05	2.67811e-05	6.34585e-06	-4.36585e-05	-7.7113e-05	-6.93308e-05	-3.39452e-05	3.15348e-06	2.40932e-05	3.50115e-05	2.3574e-05	1.9396e-05	2.66809e-05	5.61633e-05	7.43011e-05	7.41052e-05	4.86171e-05	6.06954e-06	-4.66663e-05	-5.34981e-05	-2.19326e-05	3.4803e-05	0.000102184	0.00019034	0.000301583	0.000475962	0.000750517	0.00121	0.00179	0.00236	0.00275	0.00292	0.00293	0.00288	0.00284	0.00281	0.0028
	728.637	8.73736e-05	9.15648e-05	7.24694e-05	3.62258e-05	-7.52056e-06	-2.56339e-05	-1.21585e-05	1.91813e-05	2.84593e-05	1.44065e-05	9.65471e-06	2.83228e-05	4.34514e-05	2.35216e-05	-2.78767e-05	-5.8165e-05	-5.54985e-05	-2.87902e-05	-6.82823e-09	2.4578e-05	4.49407e-05	4.48132e-05	3.97395e-05	3.77352e-05	5.19386e-05	6.18964e-05	6.06501e-05	3.69643e-05	-4.55517e-06	-6.10758e-05	-6.33998e-05	-3.11715e-05	2.92577e-05	0.00010381	0.000199314	0.000310457	0.000484593	0.000758836	0.00121	0.00177	0.00232	0.00271	0.00289	0.00292	0.00286	0.00282	0.00278	0.00275
	727.445	6.4884e-05	6.24618e-05	4.78236e-05	2.50472e-05	-2.83097e-06	-1.22613e-05	2.70122e-07	2.76407e-05	3.131e-05	2.18757e-05	1.73954e-05	3.39322e-05	4.56869e-05	2.62713e-05	-2.11971e-05	-5.19344e-05	-5.38642e-05	-3.35261e-05	-5.65273e-06	2.43504e-05	5.5186e-05	6.36328e-05	6.17946e-05	5.41137e-05	5.97628e-05	6.32068e-05	5.94599e-05	3.35448e-05	-9.85868e-06	-6.72338e-05	-7.67274e-05	-5.18219e-05	1.02794e-05	9.15831e-05	0.000195541	0.000310614	0.000495805	0.000783714	0.00124	0.00177	0.00229	0.00266	0.00286	0.0029	0.00284	0.00278	0.00273	0.00269
	726.254	4.28761e-05	3.59208e-05	2.50503e-05	1.57691e-05	1.27483e-06	-4.2112e-07	4.10156e-06	2.09534e-05	1.41988e-05	8.47479e-06	4.09496e-06	1.42648e-05	2.26282e-05	8.50542e-06	-2.62453e-05	-5.35974e-05	-5.91632e-05	-4.65779e-05	-1.50465e-05	2.58488e-05	7.12717e-05	8.17209e-05	7.63191e-05	5.87767e-05	5.99512e-05	6.071e-05	5.48444e-05	2.54721e-05	-1.8907e-05	-6.87201e-05	-8.42227e-05	-6.16653e-05	6.18876e-06	9.41819e-05	0.000204676	0.000327901	0.000527523	0.000830574	0.00128	0.00178	0.00227	0.00263	0.00283	0.00287	0.00283	0.00274	0.00268	0.00264
	725.062	3.60032e-05	2.62638e-05	1.59077e-05	1.52888e-05	4.96955e-06	7.96334e-06	2.72953e-06	8.85135e-06	-1.14668e-05	-1.8831e-05	-2.23112e-05	-1.31627e-05	-1.03046e-06	-5.52517e-06	-2.7129e-05	-5.15815e-05	-6.22794e-05	-5.84054e-05	-2.33545e-05	2.93151e-05	8.72555e-05	9.61204e-05	8.01268e-05	4.88875e-05	4.36948e-05	4.36674e-05	3.71757e-05	1.10572e-05	-2.55044e-05	-5.94159e-05	-7.23969e-05	-4.65223e-05	2.1222e-05	0.00010937	0.000217125	0.000349323	0.000558537	0.000867069	0.0013	0.00177	0.00225	0.00261	0.00282	0.00287	0.00281	0.00271	0.00263	0.00259
	723.871	4.61311e-05	3.36552e-05	2.23727e-05	2.43414e-05	8.40248e-06	8.99152e-06	-1.0426e-06	1.15832e-06	-2.30299e-05	-3.8135e-05	-4.19306e-05	-2.55826e-05	-5.46112e-06	-4.04765e-06	-2.37618e-05	-5.16174e-05	-6.85436e-05	-6.91573e-05	-3.37475e-05	2.31103e-05	8.33618e-05	9.32609e-05	7.14686e-05	3.34899e-05	1.97115e-05	1.70597e-05	1.11821e-05	-5.37644e-06	-2.73051e-05	-4.51471e-05	-5.01025e-05	-2.47725e-05	3.1327e-05	0.000108636	0.000205187	0.000337888	0.00054957	0.000860771	0.00128	0.00174	0.00222	0.0026	0.00282	0.00286	0.00278	0.00267	0.00259	0.00255
	722.68	5.34121e-05	4.09002e-05	3.37728e-05	3.81465e-05	1.76064e-05	9.00809e-06	1.09144e-06	9.35941e-06	-9.50528e-06	-3.16186e-05	-3.83435e-05	-1.81895e-05	3.14901e-06	1.13871e-06	-2.51609e-05	-5.62071e-05	-7.27858e-05	-6.9161e-05	-3.62439e-05	1.31134e-05	6.20952e-05	7.50456e-05	5.97665e-05	2.8338e-05	7.91405e-06	-2.00801e-06	-1.13913e-05	-2.09315e-05	-2.85926e-05	-3.43808e-05	-3.63139e-05	-1.92099e-05	2.42324e-05	8.7783e-05	0.000176285	0.000310449	0.000528274	0.000843128	0.00125	0.00172	0.00219	0.00258	0.00279	0.00282	0.00273	0.00262	0.00255	0.00251
	721.488	5.53122e-05	4.23636e-05	4.62706e-05	5.55106e-05	3.70465e-05	1.57358e-05	9.08943e-06	2.38781e-05	1.64032e-05	-7.16858e-06	-2.20681e-05	-1.32736e-05	-4.25678e-07	-9.94949e-06	-3.7913e-05	-6.26273e-05	-6.90858e-05	-5.55051e-05	-2.4768e-05	1.15352e-05	4.28411e-05	5.4996e-05	4.78985e-05	2.66102e-05	5.58599e-06	-1.02897e-05	-2.19941e-05	-2.88306e-05	-3.0826e-05	-3.68839e-05	-4.1254e-05	-3.06965e-05	9.6449e-06	7.11664e-05	0.000159722	0.000299821	0.00052424	0.000850352	0.00125	0.00172	0.00217	0.00255	0.00273	0.00276	0.00267	0.00258	0.00251	0.00247
	720.297	5.72702e-05	4.04428e-05	5.22286e-05	6.27268e-05	4.5065e-05	9.8605e-06	8.71897e-07	1.87419e-05	2.90347e-05	6.47181e-06	-1.58578e-05	-2.05651e-05	-1.51264e-05	-2.53475e-05	-4.67913e-05	-6.22725e-05	-6.2675e-05	-4.48843e-05	-1.61059e-05	1.42236e-05	3.73809e-05	4.50479e-05	3.78279e-05	1.83811e-05	1.25133e-06	-1.07474e-05	-1.8233e-05	-2.77294e-05	-3.45481e-05	-4.87212e-05	-5.80846e-05	-5.06162e-05	-8.39822e-06	5.91152e-05	0.000156337	0.000312203	0.000545418	0.000881627	0.00126	0.00171	0.00213	0.00249	0.00266	0.00269	0.00261	0.00254	0.00247	0.00242
	719.105	5.54194e-05	3.05061e-05	3.7723e-05	4.33125e-05	2.48041e-05	-9.84176e-06	-1.85042e-05	5.61366e-07	2.08731e-05	9.20992e-08	-2.10192e-05	-3.18404e-05	-2.72692e-05	-3.14525e-05	-4.66527e-05	-5.98465e-05	-6.59009e-05	-5.41491e-05	-2.75617e-05	1.13226e-05	4.39277e-05	5.21511e-05	3.71801e-05	8.46954e-06	-8.61121e-06	-1.34411e-05	-1.42252e-05	-2.21487e-05	-4.18476e-05	-6.39829e-05	-7.86961e-05	-7.7505e-05	-4.3856e-05	2.07177e-05	0.000128266	0.000304357	0.000549246	0.000884583	0.00124	0.00167	0.00206	0.0024	0.00257	0.00261	0.00255	0.00248	0.00242	0.00238
	717.914	5.01968e-05	1.67024e-05	9.04863e-06	4.75939e-06	-1.37359e-05	-3.6689e-05	-3.82263e-05	-1.34569e-05	1.03033e-05	-3.22062e-06	-2.32264e-05	-2.74904e-05	-1.8735e-05	-2.22765e-05	-4.16893e-05	-6.28734e-05	-7.85388e-05	-7.2091e-05	-4.48718e-05	4.00546e-06	4.77725e-05	5.91444e-05	3.66395e-05	3.84306e-07	-1.67905e-05	-1.55481e-05	-1.19827e-05	-1.67616e-05	-4.35374e-05	-6.66574e-05	-8.25642e-05	-9.87341e-05	-8.22324e-05	-3.22998e-05	7.94542e-05	0.000267724	0.000523828	0.000849566	0.00119	0.00159	0.00197	0.00232	0.00249	0.00254	0.00248	0.00241	0.00236	0.00234
	716.723	3.82766e-05	2.4569e-06	-1.98541e-05	-3.36489e-05	-5.07154e-05	-5.90553e-05	-4.47823e-05	-1.07569e-05	1.78247e-05	1.36264e-05	-1.33332e-05	-1.27867e-05	1.32574e-06	-6.01107e-06	-3.34897e-05	-6.80312e-05	-8.90182e-05	-8.18195e-05	-4.84143e-05	4.63e-06	4.95888e-05	6.2812e-05	3.96237e-05	5.76865e-06	-8.84883e-06	-4.7908e-06	-3.32266e-06	-6.54575e-06	-2.83491e-05	-4.0551e-05	-5.18141e-05	-8.34532e-05	-8.61996e-05	-5.84596e-05	4.21693e-05	0.000227952	0.000487685	0.000807221	0.00114	0.00153	0.0019	0.00224	0.00242	0.00246	0.0024	0.00233	0.0023	0.00229
	715.531	3.23066e-05	4.9952e-06	-2.12923e-05	-4.12629e-05	-5.80727e-05	-5.38025e-05	-2.5528e-05	6.69295e-06	4.07962e-05	3.63123e-05	2.20549e-06	7.80236e-08	1.35625e-05	2.83695e-06	-2.78945e-05	-6.83558e-05	-8.66204e-05	-7.20025e-05	-2.95035e-05	1.91451e-05	5.53492e-05	6.39371e-05	4.43593e-05	1.82172e-05	6.44945e-06	8.09064e-06	4.87426e-06	3.20849e-06	-3.61947e-07	5.04435e-06	2.57312e-06	-3.45036e-05	-4.82458e-05	-3.95313e-05	3.95024e-05	0.000210229	0.000465112	0.00078353	0.00112	0.00151	0.00186	0.00218	0.00235	0.0024	0.00235	0.00228	0.00224	0.00222
	714.34	3.22546e-05	2.34651e-05	3.93372e-07	-1.98923e-05	-3.66598e-05	-2.74325e-05	4.17505e-06	2.57367e-05	5.55404e-05	3.88985e-05	4.42632e-06	5.82124e-06	1.82619e-05	1.24927e-05	-1.57842e-05	-5.65119e-05	-7.51881e-05	-5.52194e-05	-3.91565e-06	4.14996e-05	6.55664e-05	6.4818e-05	4.77809e-05	3.04898e-05	2.09708e-05	1.87262e-05	1.13559e-05	6.44136e-06	1.20269e-05	2.48291e-05	3.02986e-05	1.26094e-05	-4.57213e-06	-7.79264e-06	5.46244e-05	0.000210805	0.000454521	0.000769156	0.0011	0.00149	0.00184	0.00215	0.00231	0.00236	0.00232	0.00225	0.00221	0.00217
	713.148	3.30303e-05	4.37691e-05	2.59326e-05	4.63143e-06	-1.26331e-05	-1.66535e-06	2.77829e-05	4.05676e-05	4.80545e-05	2.09596e-05	-2.70342e-06	5.92618e-06	2.08598e-05	2.34126e-05	-3.98477e-06	-4.18867e-05	-6.30076e-05	-3.92905e-05	1.68821e-05	6.26444e-05	7.7494e-05	6.86194e-05	5.06158e-05	3.85114e-05	2.92405e-05	2.3338e-05	1.33454e-05	4.9565e-06	9.34026e-06	1.85892e-05	2.63175e-05	2.29512e-05	1.28168e-05	1.1439e-05	6.96092e-05	0.000219332	0.000457002	0.000762642	0.00109	0.00147	0.00182	0.00212	0.00229	0.00234	0.00231	0.00225	0.00219	0.00215
	711.957	3.30229e-05	5.32313e-05	4.24861e-05	1.91743e-05	7.33437e-07	7.88493e-06	3.34473e-05	4.67285e-05	4.16694e-05	5.51444e-06	-1.15836e-05	1.62721e-06	1.7664e-05	2.19243e-05	-8.33524e-06	-4.06782e-05	-5.52126e-05	-2.41648e-05	2.79735e-05	6.83154e-05	7.58552e-05	6.71161e-05	5.004e-05	3.93506e-05	3.20337e-05	2.5785e-05	1.54238e-05	4.6645e-06	-1.16319e-06	-2.83487e-06	-1.99819e-06	-7.28764e-06	-8.23768e-06	7.99473e-06	8.19061e-05	0.000242566	0.000479927	0.000771757	0.00109	0.00145	0.0018	0.0021	0.00228	0.00233	0.00231	0.00224	0.00219	0.00214
	710.766	3.60504e-05	5.18038e-05	4.61711e-05	2.09274e-05	3.12335e-07	2.71947e-06	2.7977e-05	4.94864e-05	3.96253e-05	2.02749e-06	-1.88685e-05	-1.10704e-05	5.0014e-06	5.20108e-06	-2.65986e-05	-5.34512e-05	-5.39054e-05	-1.28696e-05	3.15778e-05	5.92422e-05	5.69018e-05	5.26892e-05	4.2298e-05	3.38765e-05	2.96422e-05	2.84007e-05	2.09353e-05	8.00538e-06	-8.83635e-06	-2.50345e-05	-3.91354e-05	-4.9092e-05	-4.24854e-05	-2.11816e-06	9.75196e-05	0.000279345	0.00051602	0.000798518	0.00111	0.00145	0.00179	0.00206	0.00224	0.0023	0.00229	0.00222	0.00216	0.00211
	709.574	4.50893e-05	4.21789e-05	3.15811e-05	5.1677e-06	-1.4027e-05	-9.43013e-06	1.97231e-05	4.62071e-05	3.44191e-05	-8.13033e-06	-3.57631e-05	-3.27902e-05	-1.44462e-05	-1.5461e-05	-4.28143e-05	-6.33144e-05	-5.28252e-05	-9.12832e-06	2.47003e-05	3.97781e-05	3.30009e-05	3.1052e-05	2.80937e-05	1.94131e-05	1.59422e-05	2.21417e-05	2.32044e-05	1.4363e-05	-6.46944e-06	-2.93976e-05	-5.2302e-05	-6.84442e-05	-6.01866e-05	-2.56572e-06	0.000116658	0.000311137	0.000541445	0.000822328	0.00112	0.00146	0.00177	0.00201	0.00218	0.00225	0.00224	0.00218	0.00212	0.00207
	708.383	6.18414e-05	3.5732e-05	7.81704e-06	-2.0996e-05	-3.43635e-05	-2.21216e-05	8.76697e-06	3.47711e-05	2.54025e-05	-2.14519e-05	-4.89975e-05	-4.44693e-05	-2.27951e-05	-1.95754e-05	-3.77558e-05	-5.34368e-05	-4.58567e-05	-1.24437e-05	1.02751e-05	1.79637e-05	1.12015e-05	8.65302e-06	1.01045e-05	1.33851e-06	-1.74248e-06	8.81325e-06	2.02695e-05	1.91277e-05	9.7454e-07	-2.3638e-05	-4.88855e-05	-6.68312e-05	-5.44899e-05	1.20364e-05	0.000133279	0.000322272	0.000539452	0.000823519	0.00112	0.00146	0.00174	0.00197	0.00213	0.0022	0.0022	0.00214	0.00208	0.00203
	707.191	9.61486e-05	5.38219e-05	1.77799e-06	-3.389e-05	-4.56716e-05	-2.78919e-05	5.03647e-06	2.83932e-05	2.13937e-05	-1.95146e-05	-4.29996e-05	-3.93227e-05	-1.88706e-05	-1.06402e-05	-2.10058e-05	-3.43323e-05	-3.91528e-05	-2.14154e-05	-6.67806e-06	7.30075e-07	-5.41409e-06	-1.47371e-05	-1.91353e-05	-2.75729e-05	-2.49681e-05	-5.43584e-06	2.09827e-05	2.98855e-05	1.62997e-05	-5.82821e-06	-2.63402e-05	-3.31253e-05	-1.0283e-05	5.24945e-05	0.000153318	0.000313569	0.000510977	0.000796842	0.0011	0.00144	0.00171	0.00193	0.00209	0.00217	0.00218	0.00213	0.00206	0.002
	706	0.000128975	8.73527e-05	2.69286e-05	-1.32624e-05	-3.14574e-05	-1.71496e-05	8.94169e-06	3.15114e-05	3.23778e-05	7.64063e-06	-1.17587e-05	-1.40085e-05	-5.25076e-06	-5.51697e-07	-1.10224e-05	-2.19732e-05	-3.54481e-05	-2.9098e-05	-2.29027e-05	-1.66862e-05	-2.02935e-05	-3.43306e-05	-4.48802e-05	-5.26698e-05	-3.93641e-05	-6.76724e-06	3.12022e-05	4.38431e-05	3.42384e-05	7.89004e-06	-1.49157e-05	-4.75513e-06	3.53927e-05	9.00002e-05	0.000165447	0.000294084	0.000476359	0.000753305	0.00106	0.00137	0.00165	0.00188	0.00206	0.00216	0.00218	0.00212	0.00204	0.00198
	704.809	0.000140091	0.000114751	6.10082e-05	2.3661e-05	-2.92519e-06	8.54119e-07	1.0982e-05	3.2798e-05	3.97449e-05	3.842e-05	2.95107e-05	2.47969e-05	2.11222e-05	1.5086e-05	-3.50809e-06	-2.09123e-05	-4.0553e-05	-3.69086e-05	-3.00459e-05	-2.08401e-05	-2.1063e-05	-3.58768e-05	-4.94404e-05	-5.38446e-05	-2.77568e-05	1.41147e-05	5.28535e-05	5.93829e-05	4.65468e-05	8.66045e-06	-2.04456e-05	1.08926e-06	4.62037e-05	8.97583e-05	0.000150868	0.000268208	0.000458777	0.000728116	0.00102	0.0013	0.00157	0.00181	0.00201	0.00212	0.00213	0.00207	0.002	0.00195
	703.617	0.000115627	0.0001075	6.33524e-05	3.53111e-05	7.60437e-06	4.18855e-06	-4.29501e-06	1.05774e-05	2.27928e-05	4.38454e-05	5.48591e-05	5.90546e-05	5.49767e-05	5.03844e-05	1.62717e-05	-1.8657e-05	-4.32857e-05	-3.38221e-05	-1.69491e-05	3.66004e-06	9.878e-07	-1.62458e-05	-2.90779e-05	-2.50593e-05	6.27594e-06	4.83093e-05	7.88893e-05	7.46022e-05	5.11514e-05	-1.76845e-07	-3.25406e-05	-1.607e-05	2.64903e-05	6.09387e-05	0.000123996	0.000251738	0.000473382	0.000747759	0.00102	0.00127	0.0015	0.00174	0.00194	0.00204	0.00204	0.00198	0.00192	0.00189
	702.426	5.17189e-05	4.9579e-05	2.25707e-05	4.78636e-06	-8.99907e-06	-9.07692e-06	-2.92883e-05	-2.29203e-05	-5.34002e-06	2.49364e-05	5.09184e-05	8.40635e-05	9.70545e-05	7.93167e-05	4.22109e-05	-5.23934e-06	-3.46841e-05	-2.02723e-05	5.90632e-06	4.50648e-05	4.04052e-05	2.07847e-05	8.04848e-06	1.88946e-05	4.87787e-05	8.03924e-05	9.68304e-05	8.23637e-05	4.86204e-05	-1.07622e-05	-4.36743e-05	-4.5707e-05	-1.34389e-05	1.88234e-05	9.53142e-05	0.000241393	0.000490977	0.000774711	0.00103	0.00126	0.00147	0.00169	0.00187	0.00195	0.00193	0.00187	0.00182	0.00181
	701.234	-9.5648e-07	-1.99567e-05	-5.58285e-05	-4.23432e-05	-3.36146e-05	-2.31988e-05	-3.68542e-05	-3.04459e-05	-2.42949e-05	6.00639e-06	4.83666e-05	9.00948e-05	0.000105536	7.30129e-05	4.96344e-05	8.06324e-06	-1.79568e-05	-2.43432e-06	3.12171e-05	7.76291e-05	7.17653e-05	5.05881e-05	3.43476e-05	4.53009e-05	6.6097e-05	8.95356e-05	0.000100747	8.70582e-05	5.1347e-05	-8.95177e-06	-4.75947e-05	-7.13901e-05	-4.84624e-05	-1.4515e-05	7.27795e-05	0.000228136	0.00048314	0.000768206	0.00102	0.00124	0.00144	0.00163	0.00179	0.00185	0.00183	0.00177	0.00173	0.00172
	700.043	-1.78165e-05	-5.04225e-05	-9.75932e-05	-6.8363e-05	-5.29688e-05	-3.54454e-05	-2.43381e-05	-2.03453e-06	-8.19294e-06	1.7327e-05	5.68885e-05	7.54521e-05	6.91649e-05	3.04661e-05	2.22339e-05	3.12946e-06	-5.80632e-06	8.95653e-06	3.87116e-05	8.18876e-05	8.28851e-05	6.46789e-05	4.16896e-05	4.01484e-05	4.99784e-05	7.30088e-05	8.97339e-05	8.59851e-05	5.72036e-05	3.03392e-06	-4.37265e-05	-7.61406e-05	-6.27136e-05	-2.84258e-05	5.98648e-05	0.000208039	0.000445129	0.000712968	0.000969482	0.00118	0.00137	0.00155	0.0017	0.00177	0.00176	0.00169	0.00165	0.00164
	698.852	-4.92241e-06	-3.44508e-05	-8.52803e-05	-7.19237e-05	-6.78403e-05	-4.45882e-05	-5.45549e-06	3.81947e-05	4.58999e-05	6.30347e-05	8.20535e-05	6.70756e-05	3.12177e-05	-7.71733e-06	-1.73809e-05	-1.49818e-05	-2.21329e-06	1.64851e-05	4.22735e-05	7.10627e-05	7.98208e-05	6.85618e-05	4.25318e-05	2.65235e-05	2.85126e-05	5.2293e-05	7.45309e-05	7.90644e-05	5.75612e-05	1.05069e-05	-3.78334e-05	-7.39847e-05	-7.17829e-05	-3.95939e-05	4.45279e-05	0.000179604	0.00039712	0.000644373	0.00090174	0.00111	0.0013	0.00145	0.0016	0.00169	0.00169	0.00164	0.00159	0.00158
	697.66	1.44014e-05	-1.05649e-05	-4.91406e-05	-6.28642e-05	-7.23433e-05	-4.49861e-05	1.49554e-05	6.73198e-05	7.92044e-05	8.63449e-05	8.07912e-05	5.45554e-05	1.28182e-05	-2.17872e-05	-3.94833e-05	-2.68074e-05	2.61347e-06	3.36709e-05	5.45608e-05	7.08602e-05	7.91663e-05	7.2561e-05	4.75483e-05	2.43036e-05	2.07595e-05	4.35465e-05	6.95919e-05	8.01368e-05	6.04296e-05	1.90531e-05	-3.21619e-05	-7.21082e-05	-7.98276e-05	-5.18783e-05	2.779e-05	0.000156167	0.000364681	0.000603246	0.000858884	0.00106	0.00124	0.00139	0.00153	0.00163	0.00164	0.0016	0.00156	0.00155
	696.469	1.46148e-05	-2.97648e-06	-2.8685e-05	-5.2834e-05	-6.59784e-05	-2.59409e-05	2.25446e-05	5.85631e-05	5.9801e-05	5.71903e-05	4.73599e-05	3.73943e-05	1.30823e-05	-1.35279e-05	-3.1842e-05	-1.60106e-05	2.38194e-05	6.33453e-05	7.98555e-05	9.03064e-05	9.1213e-05	8.66742e-05	6.66747e-05	4.7205e-05	3.79326e-05	5.17734e-05	7.25809e-05	8.29676e-05	6.12346e-05	2.02218e-05	-3.72526e-05	-8.26708e-05	-9.3597e-05	-6.36866e-05	1.91335e-05	0.000150906	0.000355453	0.000593807	0.000846999	0.00104	0.00122	0.0014	0.00153	0.00161	0.00161	0.00159	0.00155	0.00154
	695.277	6.03381e-06	-5.32941e-06	-1.65522e-05	-3.41305e-05	-4.50308e-05	-6.25307e-06	1.05228e-05	1.94902e-05	7.97963e-07	-3.10598e-06	4.25853e-06	1.34586e-05	7.74563e-06	-5.33856e-07	1.3407e-05	2.69113e-05	4.92399e-05	7.95311e-05	9.53425e-05	0.000107884	0.000105591	0.000107107	0.000102962	8.60458e-05	6.95834e-05	6.61439e-05	7.15921e-05	7.49919e-05	5.1555e-05	7.81881e-06	-5.34704e-05	-0.000102947	-0.000113582	-8.01981e-05	7.46115e-06	0.000147647	0.000352997	0.000592497	0.000842141	0.00103	0.00121	0.0014	0.00152	0.00158	0.00159	0.00157	0.00155	0.00154
	694.086	-9.30788e-06	-1.15363e-05	-1.86281e-05	-2.1163e-05	-2.75725e-05	4.39842e-06	-1.78401e-05	-2.6734e-05	-4.255e-05	-4.31847e-05	-3.10098e-05	-1.01615e-05	1.24715e-06	1.37976e-05	5.26793e-05	6.49455e-05	6.68355e-05	7.98703e-05	8.91288e-05	0.000101678	0.00011459	0.000134175	0.000121559	0.000118461	8.22392e-05	6.35853e-05	5.62276e-05	5.32485e-05	3.14702e-05	-1.43028e-05	-7.69729e-05	-0.000130187	-0.000136428	-9.57293e-05	1.56708e-06	0.000148743	0.000359129	0.000593469	0.000832072	0.00101	0.00117	0.00133	0.00145	0.00152	0.00155	0.00155	0.00155	0.00153
	692.895	-2.49045e-05	-2.06707e-05	-3.54912e-05	-3.08227e-05	-2.8086e-05	-8.77964e-06	-2.73333e-05	-4.1611e-05	-5.79296e-05	-5.5599e-05	-4.35307e-05	-2.18624e-05	-3.78285e-06	2.01467e-05	7.43708e-05	8.53296e-05	7.07764e-05	7.2275e-05	7.32138e-05	8.24302e-05	0.000106377	0.000129929	0.000108595	0.000112971	6.71881e-05	4.65652e-05	3.36672e-05	2.44016e-05	6.80427e-06	-3.73967e-05	-9.57552e-05	-0.000149553	-0.000156549	-0.0001133	-7.09098e-06	0.000143543	0.000357776	0.000584861	0.000816744	0.000987742	0.00113	0.00125	0.00135	0.00144	0.0015	0.00153	0.00152	0.0015
	691.703	-3.06252e-05	-2.71024e-05	-5.20668e-05	-5.1254e-05	-4.07609e-05	-2.8127e-05	-1.44706e-05	-1.96155e-05	-3.67727e-05	-4.16431e-05	-3.85874e-05	-2.68079e-05	-1.14922e-05	1.04619e-05	5.74177e-05	6.86461e-05	7.15223e-05	7.53684e-05	7.09714e-05	7.06184e-05	8.04922e-05	7.65786e-05	3.01043e-05	3.9634e-05	1.31681e-05	1.12748e-05	1.22791e-05	5.65455e-06	-1.29828e-05	-4.93393e-05	-9.26464e-05	-0.000143389	-0.000159823	-0.000124212	-2.09908e-05	0.000129746	0.000347557	0.000578391	0.000812791	0.000984293	0.00111	0.00119	0.00129	0.00139	0.00147	0.00152	0.00149	0.00146
	690.512	-2.33601e-05	-2.41068e-05	-5.40547e-05	-7.48774e-05	-7.18336e-05	-6.52731e-05	-1.83731e-06	1.07715e-05	-6.47489e-06	-2.35947e-05	-3.18656e-05	-2.99717e-05	-2.06469e-05	-6.58617e-06	2.37633e-05	3.60168e-05	5.7371e-05	6.95213e-05	6.9324e-05	6.97873e-05	5.41306e-05	1.83371e-05	-1.16231e-05	-9.77777e-06	-9.2636e-06	7.06128e-06	9.09413e-06	4.47467e-06	-1.19069e-05	-4.20603e-05	-7.89664e-05	-0.000113359	-0.000135082	-0.000115476	-3.12481e-05	0.000119867	0.000337633	0.000585915	0.000816946	0.000987504	0.00111	0.00119	0.00128	0.00138	0.00146	0.0015	0.00148	0.00143
	689.32	1.05576e-05	-6.63504e-06	-3.97662e-05	-8.42677e-05	-9.62889e-05	-7.55937e-05	1.83421e-06	3.22359e-05	2.06962e-05	-7.62635e-06	-2.52127e-05	-2.87235e-05	-2.22235e-05	-1.56412e-05	-1.80074e-05	-2.43045e-05	1.32835e-05	3.67875e-05	5.33243e-05	5.87734e-05	2.96197e-05	-8.31277e-06	-1.30546e-05	-6.0385e-06	1.50207e-05	3.68592e-05	2.5398e-05	1.32013e-05	-3.17466e-06	-3.49071e-05	-7.24022e-05	-8.11843e-05	-9.49091e-05	-8.8716e-05	-2.87327e-05	0.00013238	0.000344354	0.000594965	0.000810944	0.000978322	0.0011	0.00118	0.00128	0.00136	0.00143	0.00146	0.00145	0.00141
	688.129	5.48478e-05	2.11068e-05	-1.80091e-05	-7.34982e-05	-9.18975e-05	-5.8641e-05	1.26849e-05	4.89388e-05	4.24718e-05	6.49732e-06	-1.90233e-05	-2.42844e-05	-1.5192e-05	-1.00756e-05	-2.32978e-05	-4.24475e-05	-3.15742e-05	-1.87088e-05	-2.11365e-06	1.41659e-05	2.5084e-06	-6.97399e-06	1.16849e-05	4.35426e-05	6.81785e-05	8.84111e-05	6.24945e-05	3.89076e-05	1.24727e-05	-3.61431e-05	-7.35962e-05	-6.98483e-05	-7.08112e-05	-6.48212e-05	-1.00513e-05	0.000168671	0.000376374	0.000616237	0.000812982	0.000960273	0.00107	0.00113	0.00122	0.00131	0.00137	0.0014	0.0014	0.00138
	686.938	8.07702e-05	3.31436e-05	-8.83395e-06	-5.37836e-05	-6.49657e-05	-2.14033e-05	3.12965e-05	6.46354e-05	5.80194e-05	1.65721e-05	-1.38735e-05	-1.84914e-05	-4.76675e-06	-2.23065e-06	-1.8914e-05	-4.38603e-05	-5.33709e-05	-5.33356e-05	-4.46629e-05	-2.64612e-05	-1.25729e-05	1.02117e-05	3.68588e-05	5.01371e-05	6.30604e-05	7.57712e-05	7.22834e-05	5.72629e-05	2.94594e-05	-2.80222e-05	-6.19097e-05	-6.9871e-05	-7.28789e-05	-5.99501e-05	1.14331e-05	0.000201569	0.000411431	0.000644456	0.000832946	0.000960058	0.00103	0.00107	0.00115	0.00124	0.0013	0.00134	0.00135	0.00135
	685.746	7.29847e-05	2.46712e-05	-1.11062e-05	-3.40475e-05	-3.24104e-05	1.46594e-06	4.64293e-05	7.13323e-05	6.08632e-05	2.15066e-05	-8.0609e-06	-1.39925e-05	-2.8347e-07	1.93347e-06	-9.84602e-06	-3.11556e-05	-5.14129e-05	-6.0718e-05	-5.96621e-05	-3.86793e-05	-7.13394e-06	3.20404e-05	5.3462e-05	2.19085e-05	-5.63597e-06	-7.84795e-06	3.06144e-05	4.36979e-05	3.44457e-05	-3.05764e-06	-2.69143e-05	-6.06945e-05	-8.47692e-05	-6.97844e-05	1.62844e-05	0.000196301	0.000410356	0.000651118	0.000856158	0.000977618	0.00102	0.00104	0.00111	0.0012	0.00126	0.00129	0.0013	0.00129
	684.555	5.19072e-05	2.37764e-05	-1.23009e-05	-1.91408e-05	-1.03437e-05	1.68561e-05	4.56141e-05	6.41382e-05	5.43797e-05	1.79851e-05	-9.31135e-06	-1.35997e-05	2.07901e-06	8.30439e-06	4.59364e-07	-1.7911e-05	-3.40008e-05	-3.85617e-05	-3.20465e-05	-1.57263e-06	2.5751e-05	5.37619e-05	5.93095e-05	1.65604e-05	-4.23118e-05	-6.1753e-05	-3.08523e-05	1.26805e-05	3.18715e-05	2.86314e-05	3.549e-06	-5.23695e-05	-9.66487e-05	-8.48069e-05	2.3111e-06	0.000163375	0.000378742	0.000631914	0.000851008	0.000988084	0.00103	0.00106	0.00111	0.00119	0.00125	0.00128	0.00126	0.00124
	683.363	3.50554e-05	3.93338e-05	4.44629e-06	7.71533e-07	-5.32423e-07	1.222e-05	2.38182e-05	3.87816e-05	3.53926e-05	3.81874e-06	-1.71465e-05	-9.40003e-06	1.5159e-05	3.06254e-05	1.58084e-05	-9.01397e-06	-2.24802e-05	-1.08984e-05	8.8569e-06	4.02086e-05	6.016e-05	7.07392e-05	6.03204e-05	2.23005e-05	-3.90364e-05	-6.89599e-05	-5.92249e-05	-1.71323e-05	3.15174e-05	4.37176e-05	1.62387e-05	-4.75862e-05	-0.000100282	-9.36425e-05	-1.80174e-05	0.000136336	0.000345006	0.000597998	0.000827226	0.000990711	0.00106	0.00109	0.00114	0.00121	0.00126	0.00126	0.00122	0.00117
	682.172	4.79522e-05	6.67724e-05	3.73624e-05	1.64136e-05	-1.27034e-05	-2.17859e-05	-2.57767e-05	-1.01253e-05	-1.14461e-06	-1.97486e-05	-2.7526e-05	-2.29013e-06	3.33907e-05	6.10554e-05	3.72139e-05	-2.47325e-06	-1.86024e-05	-9.81292e-09	2.53868e-05	5.46284e-05	7.21036e-05	7.52669e-05	6.38106e-05	3.61815e-05	-3.7604e-06	-3.21384e-05	-4.33955e-05	-1.15534e-05	3.71225e-05	4.56882e-05	1.26391e-05	-5.72892e-05	-0.00010703	-9.85217e-05	-2.7593e-05	0.000116681	0.000320474	0.000571243	0.000812097	0.000997946	0.00109	0.00114	0.00117	0.00122	0.00126	0.00125	0.00121	0.00115
	680.98	6.88112e-05	7.94573e-05	5.16081e-05	1.11721e-05	-4.66594e-05	-7.97938e-05	-9.577e-05	-7.22568e-05	-5.15112e-05	-5.18017e-05	-4.49618e-05	-3.66208e-06	4.54384e-05	8.2055e-05	5.49467e-05	4.12906e-06	-1.97534e-05	-6.79508e-06	1.86223e-05	4.25243e-05	6.65616e-05	7.99426e-05	8.15605e-05	5.93211e-05	3.85897e-05	1.79852e-05	1.46993e-05	3.33952e-05	5.49319e-05	3.80721e-05	2.19099e-06	-6.89588e-05	-0.0001096	-9.70323e-05	-2.64991e-05	0.000115376	0.000326978	0.00058218	0.000830197	0.00101	0.00111	0.00115	0.00118	0.00122	0.00126	0.00126	0.00124	0.0012
	679.789	8.71271e-05	7.5529e-05	3.67225e-05	-2.06997e-05	-8.77117e-05	-0.000119398	-0.000123107	-9.81256e-05	-8.31482e-05	-7.76029e-05	-6.39548e-05	-1.56685e-05	4.41824e-05	8.94037e-05	6.9404e-05	1.5061e-05	-1.97338e-05	-1.65532e-05	1.08684e-05	3.59545e-05	6.13149e-05	7.55393e-05	8.83497e-05	7.34099e-05	6.61327e-05	5.46375e-05	6.11109e-05	7.88294e-05	9.22061e-05	5.40666e-05	-2.34185e-06	-6.87445e-05	-0.000100354	-8.60019e-05	-1.50333e-05	0.000129923	0.000357157	0.000614851	0.000856774	0.00102	0.00109	0.00112	0.00115	0.00119	0.00124	0.00127	0.00128	0.00126
	678.598	0.000101846	6.8422e-05	1.22485e-05	-5.56992e-05	-0.00011024	-0.000121562	-0.000101459	-8.11517e-05	-8.31886e-05	-8.85328e-05	-8.1169e-05	-3.63089e-05	2.74694e-05	7.41227e-05	6.59686e-05	2.15942e-05	-3.05573e-06	-5.20054e-06	2.56035e-05	4.27561e-05	5.63423e-05	5.47123e-05	6.82133e-05	5.60696e-05	5.51085e-05	4.98905e-05	6.95521e-05	9.49873e-05	0.000110994	6.72517e-05	-9.98431e-06	-6.81142e-05	-9.46118e-05	-7.93903e-05	-1.06742e-06	0.000153766	0.000390719	0.000643764	0.00086871	0.001	0.00105	0.00106	0.00109	0.00114	0.00121	0.00127	0.00129	0.00128
	677.406	0.000114074	5.75255e-05	-2.03323e-06	-6.55177e-05	-0.000101099	-9.51651e-05	-6.83942e-05	-5.7842e-05	-6.76372e-05	-8.60148e-05	-8.59285e-05	-5.42554e-05	1.40453e-06	4.17303e-05	3.67952e-05	8.04621e-06	2.38629e-06	7.84932e-06	4.40294e-05	5.46225e-05	6.03661e-05	4.46673e-05	4.61846e-05	2.93006e-05	3.0004e-05	2.49705e-05	4.96119e-05	8.48788e-05	0.000113357	7.89315e-05	-1.38323e-05	-7.2139e-05	-0.00010085	-8.02719e-05	1.61998e-05	0.000186258	0.00042504	0.000663731	0.000868071	0.000984136	0.00102	0.00102	0.00103	0.00108	0.00116	0.00122	0.00125	0.00123
	676.215	0.000120047	4.4088e-05	-1.19512e-05	-5.68571e-05	-7.37318e-05	-6.37273e-05	-4.851e-05	-4.99275e-05	-6.3549e-05	-8.37409e-05	-8.95784e-05	-7.66847e-05	-4.62814e-05	-1.94868e-05	-1.35795e-05	-2.67046e-05	2.60988e-06	1.82739e-05	5.66898e-05	6.56998e-05	7.88256e-05	6.08465e-05	4.47042e-05	1.92596e-05	9.94119e-06	5.08064e-06	3.64848e-05	7.67938e-05	0.000102868	6.52256e-05	-1.10448e-05	-7.67502e-05	-0.000116603	-9.29552e-05	1.92542e-05	0.000200378	0.000426206	0.000649431	0.000844902	0.000967078	0.001	0.000986145	0.000977147	0.00101	0.00109	0.00116	0.00118	0.00115
	675.023	0.000115055	3.33002e-05	-1.58763e-05	-4.12106e-05	-4.64721e-05	-4.53025e-05	-5.24528e-05	-6.04626e-05	-7.13642e-05	-8.96067e-05	-0.00010697	-0.00011135	-8.90136e-05	-6.19565e-05	-8.51874e-05	-7.58013e-05	-1.47676e-05	-1.56232e-05	4.92533e-05	7.98219e-05	0.000107215	9.62192e-05	6.27187e-05	2.54834e-05	2.91022e-06	2.70029e-06	4.3527e-05	8.5625e-05	0.000101535	5.55257e-05	-9.43903e-06	-8.54033e-05	-0.000136798	-0.00011615	-7.22493e-06	0.000168012	0.000374378	0.000596663	0.000811253	0.000961434	0.00101	0.000964638	0.000926721	0.000950134	0.00103	0.00111	0.00113	0.0011
	673.832	8.97991e-05	1.88766e-05	-2.29628e-05	-3.31454e-05	-3.27693e-05	-4.20442e-05	-5.72792e-05	-6.46122e-05	-7.76692e-05	-0.000103467	-0.000133818	-0.000135181	-0.000105646	-6.38644e-05	-0.000111495	-9.58806e-05	-4.4593e-05	-5.26301e-05	2.29703e-05	8.413e-05	0.000114622	0.000100741	7.86162e-05	3.61883e-05	1.67076e-05	1.48523e-05	6.3064e-05	0.000108229	0.000111587	4.88383e-05	-1.20224e-05	-9.19712e-05	-0.000146548	-0.000138403	-5.52411e-05	9.65353e-05	0.000291262	0.00053688	0.000789623	0.000971262	0.00101	0.000938541	0.000869945	0.000886213	0.000984788	0.00108	0.00111	0.00107
	672.641	6.41377e-05	3.22313e-06	-3.61082e-05	-4.33527e-05	-3.81851e-05	-3.99232e-05	-4.79291e-05	-5.02359e-05	-7.04325e-05	-0.000105448	-0.000132245	-0.000118951	-8.17469e-05	-3.25781e-05	-6.72437e-05	-4.94371e-05	-6.48673e-05	-8.8922e-05	-2.93406e-05	6.03831e-05	8.59639e-05	6.88634e-05	6.6115e-05	2.5593e-05	1.63597e-05	1.73548e-05	7.65559e-05	0.000125266	0.000134782	7.35773e-05	-9.43818e-07	-8.77363e-05	-0.00014841	-0.000158262	-0.000103878	2.48229e-05	0.000219182	0.000498837	0.00079042	0.000998906	0.00104	0.000932494	0.00082995	0.000831604	0.000932499	0.00104	0.00107	0.00104
	671.449	5.71368e-05	7.71091e-07	-3.61355e-05	-4.7555e-05	-4.7385e-05	-3.2842e-05	-3.71794e-05	-3.70086e-05	-5.56642e-05	-9.31919e-05	-9.19164e-05	-7.10654e-05	-4.11434e-05	-3.2818e-06	-9.47726e-06	-4.18913e-05	-7.8151e-05	-0.000108313	-0.000101109	1.56722e-05	2.06092e-05	8.83602e-06	1.68365e-05	-5.65628e-06	1.4495e-06	8.14224e-06	7.44522e-05	0.000123115	0.000151236	0.000108293	3.79027e-05	-6.25551e-05	-0.000141323	-0.000178548	-0.000146536	-2.26531e-05	0.000186591	0.000494179	0.000813242	0.00105	0.00109	0.000968574	0.000829441	0.000801104	0.000881169	0.000987713	0.00102	0.000994873
	670.258	6.33327e-05	1.0928e-05	-2.46212e-05	-4.65869e-05	-6.06967e-05	-3.79892e-05	-3.02921e-05	-2.35065e-05	-3.98257e-05	-9.02854e-05	-6.89757e-05	-4.01286e-05	-1.19653e-05	1.25693e-05	8.76816e-06	-5.49163e-05	-0.000106125	-0.000132274	-0.000138205	-3.45817e-05	-2.36778e-05	-2.02261e-05	-2.66258e-06	-5.44468e-05	-4.52532e-05	-4.60933e-05	5.30402e-05	9.75852e-05	0.000147157	0.000134473	8.02214e-05	-2.54223e-05	-0.000120988	-0.00018199	-0.000158541	-2.10364e-05	0.000195074	0.000504717	0.000827793	0.00107	0.00112	0.00101	0.000859907	0.000809235	0.000858464	0.00094625	0.000973934	0.000963903
	669.066	7.43166e-05	2.70361e-05	-1.06715e-05	-4.96907e-05	-7.81823e-05	-5.08482e-05	-1.25685e-05	7.11552e-06	-2.06296e-05	-9.3153e-05	-8.63513e-05	-6.46335e-05	-2.9329e-05	2.33535e-06	-1.80438e-05	-8.08575e-05	-0.000129403	-0.000147863	-0.000133887	-4.02012e-05	-1.74991e-05	-7.54725e-06	8.96629e-06	-6.19625e-05	-6.27834e-05	-7.80258e-05	2.15794e-05	6.32987e-05	0.000121287	0.000131992	0.000101106	4.75014e-06	-9.44047e-05	-0.000159945	-0.000134443	1.56321e-05	0.000227456	0.000514632	0.000820384	0.00105	0.0011	0.00102	0.000888822	0.000836908	0.000866297	0.000929597	0.000955387	0.000956368
	667.875	6.74282e-05	2.60096e-05	-1.21061e-05	-6.17378e-05	-9.65073e-05	-7.28271e-05	3.55494e-07	3.64922e-05	1.77416e-06	-8.39531e-05	-0.000124606	-0.000112798	-6.8991e-05	-2.46499e-05	-4.39367e-05	-9.3642e-05	-0.000120134	-0.000108001	-7.7544e-05	-2.88599e-06	2.08994e-05	2.64253e-05	3.32045e-05	-3.25441e-05	-5.26557e-05	-8.63737e-05	-1.01314e-05	1.90569e-05	8.26867e-05	0.00010495	8.65375e-05	1.15188e-05	-6.83147e-05	-0.000115533	-7.86221e-05	6.58485e-05	0.000264442	0.000520047	0.00080266	0.00101	0.00105	0.000979615	0.000877633	0.000838772	0.000865575	0.000918106	0.000951057	0.000961849
	666.684	4.47586e-05	1.18209e-05	-1.8776e-05	-6.95127e-05	-0.0001145	-9.59478e-05	-7.18974e-06	3.98143e-05	1.89283e-05	-4.95966e-05	-0.000114562	-0.000125832	-9.31236e-05	-4.94854e-05	-5.90407e-05	-9.18716e-05	-8.88861e-05	-5.13332e-05	-6.7395e-06	3.6143e-05	4.2288e-05	3.95661e-05	3.73954e-05	-7.18253e-06	-4.07758e-05	-7.36831e-05	-3.37574e-05	-1.39527e-05	4.98981e-05	6.74822e-05	5.10189e-05	5.14274e-07	-5.36147e-05	-7.94514e-05	-4.04378e-05	8.22199e-05	0.000285365	0.000537785	0.000792429	0.000961265	0.000999866	0.000926056	0.000834556	0.000799212	0.000831042	0.000886693	0.000931696	0.000953062
	665.492	3.30501e-05	9.13316e-06	-1.16923e-05	-5.82038e-05	-0.000118431	-0.000108392	-3.33505e-05	1.16377e-05	2.23655e-05	-1.73132e-05	-7.60917e-05	-9.40454e-05	-7.23558e-05	-4.04447e-05	-3.8788e-05	-5.89244e-05	-4.40757e-05	-8.11719e-06	3.05962e-05	5.05237e-05	4.1739e-05	3.71165e-05	2.97042e-05	6.09926e-06	-3.33442e-05	-6.31753e-05	-5.27286e-05	-3.72394e-05	2.89659e-05	4.22268e-05	2.58361e-05	-1.24515e-05	-5.35494e-05	-7.75254e-05	-4.87149e-05	5.43871e-05	0.000273859	0.000547011	0.000794846	0.000954833	0.000998688	0.00090564	0.000801631	0.000759197	0.00079707	0.000855344	0.000907756	0.000934124
	664.301	5.33986e-05	2.66171e-05	2.1997e-06	-4.12069e-05	-0.000108908	-0.000110892	-5.20864e-05	-5.83286e-06	2.22705e-05	3.60903e-06	-1.84532e-05	-2.32863e-05	-4.81487e-06	8.08993e-06	3.37525e-06	-1.9363e-05	-2.25557e-05	-1.2632e-05	9.13483e-06	2.01884e-05	1.55355e-05	1.73654e-05	1.99634e-05	1.02184e-05	-2.16014e-05	-4.78514e-05	-5.14083e-05	-3.77287e-05	1.82969e-05	3.11819e-05	1.7154e-05	-1.67716e-05	-6.08068e-05	-0.000101526	-8.72646e-05	1.56966e-05	0.000247421	0.000539054	0.000805062	0.000981206	0.00103	0.00092132	0.000802867	0.000750858	0.000787596	0.000839965	0.000886651	0.0009098
	663.109	9.16224e-05	4.72952e-05	1.13307e-05	-3.44781e-05	-9.26573e-05	-9.37297e-05	-5.0603e-05	-1.08262e-05	1.9317e-05	1.7895e-05	2.53615e-05	3.85166e-05	6.33785e-05	6.50822e-05	4.22465e-05	2.58915e-06	-2.73363e-05	-4.01375e-05	-3.76251e-05	-2.60898e-05	-1.30841e-05	-5.69294e-06	1.18408e-05	2.9346e-05	1.48467e-05	-8.66591e-06	-2.58721e-05	-1.81518e-05	1.55332e-05	3.01555e-05	2.07828e-05	-1.78129e-05	-7.70857e-05	-0.000139081	-0.000136018	-2.71854e-05	0.000215768	0.000515306	0.000798571	0.000995975	0.00105	0.000949772	0.000826495	0.000765074	0.000788216	0.000830497	0.00086488	0.000881099
	661.918	0.000104013	4.37572e-05	2.21572e-06	-3.43741e-05	-7.23487e-05	-6.61469e-05	-3.41742e-05	-1.01107e-06	2.24171e-05	3.10828e-05	4.77363e-05	6.98591e-05	9.67779e-05	9.54737e-05	6.50499e-05	1.38643e-05	-3.65256e-05	-6.34561e-05	-6.30537e-05	-4.64045e-05	-1.95139e-05	-7.5318e-06	1.8655e-05	5.35901e-05	5.67223e-05	3.91797e-05	1.11458e-05	1.22612e-05	2.11163e-05	3.11911e-05	2.05578e-05	-2.87822e-05	-0.000108196	-0.000186328	-0.000180987	-4.64202e-05	0.000209048	0.000496956	0.000785479	0.000996701	0.00106	0.000976129	0.000852066	0.000778401	0.000781874	0.000818401	0.000844787	0.000852888
	660.727	6.36336e-05	9.54026e-06	-1.52112e-05	-3.10091e-05	-3.81501e-05	-2.60816e-05	-8.66732e-06	1.69693e-05	3.15661e-05	3.55128e-05	3.63247e-05	4.79305e-05	7.33631e-05	8.58305e-05	6.9378e-05	2.23584e-05	-3.04126e-05	-6.18114e-05	-6.24043e-05	-3.69929e-05	4.25587e-06	2.31571e-05	4.63016e-05	7.68472e-05	8.20866e-05	6.63154e-05	3.43022e-05	2.02163e-05	1.65558e-05	1.94023e-05	7.37597e-06	-4.25155e-05	-0.00012805	-0.000216859	-0.000205744	-3.92514e-05	0.000230498	0.000507922	0.000785585	0.000999191	0.00107	0.001	0.000868736	0.000774894	0.000759643	0.000797263	0.000824587	0.000825934
	659.535	6.7122e-06	-2.24164e-05	-2.5381e-05	-4.83382e-06	-5.43915e-06	5.82815e-06	1.84293e-05	3.22007e-05	3.54624e-05	2.20267e-05	-6.8775e-06	-1.39006e-05	1.01584e-05	4.673e-05	6.24692e-05	4.0628e-05	2.77938e-06	-2.33804e-05	-2.11533e-05	5.71761e-06	4.04073e-05	6.16719e-05	7.28768e-05	7.97072e-05	7.25282e-05	5.05736e-05	2.00306e-05	1.87492e-06	-7.78446e-06	-3.19385e-06	-6.93742e-06	-4.03202e-05	-0.000112341	-0.000196094	-0.00018806	-1.95696e-05	0.000257355	0.000532393	0.000779857	0.000979209	0.00106	0.001	0.000859432	0.000751276	0.000730568	0.000775003	0.000816737	0.000820582
	658.344	-1.86175e-05	-2.46479e-05	-2.77603e-05	-6.9632e-06	2.40884e-05	2.9755e-05	2.10761e-05	3.86439e-05	3.06482e-05	5.71816e-06	-4.87634e-05	-7.09257e-05	-4.50231e-05	1.24919e-05	5.52932e-05	6.10618e-05	4.77161e-05	2.81771e-05	3.01383e-05	5.31019e-05	7.31714e-05	7.92343e-05	7.27622e-05	5.86107e-05	3.79692e-05	1.02529e-05	-1.54362e-05	-3.01328e-05	-3.4839e-05	-2.49355e-05	-1.95359e-05	-2.74054e-05	-6.78793e-05	-0.0001258	-0.000127626	-2.11783e-06	0.000246523	0.000515564	0.000748687	0.000926243	0.00101	0.00095705	0.000832129	0.000729472	0.000711398	0.000756186	0.000810072	0.000822273
	657.152	-4.13835e-06	-6.10513e-06	-3.18885e-05	-4.54724e-05	3.86413e-05	3.15724e-05	-5.68065e-06	3.30107e-05	1.28216e-05	-4.84284e-06	-5.71613e-05	-7.2951e-05	-4.91768e-05	3.7795e-06	5.14246e-05	7.00857e-05	7.23675e-05	6.75997e-05	6.61202e-05	6.86193e-05	6.32293e-05	5.51569e-05	4.16026e-05	2.51899e-05	1.82114e-06	-2.40672e-05	-4.33785e-05	-5.0789e-05	-5.0447e-05	-4.13436e-05	-3.48594e-05	-2.84292e-05	-4.01512e-05	-5.77786e-05	-5.61037e-05	1.17935e-05	0.000195645	0.000448077	0.000682209	0.000857765	0.000943209	0.000896722	0.000809925	0.000726363	0.000708296	0.000735339	0.000784332	0.000804033
	655.961	2.51215e-05	1.03094e-05	-3.39567e-05	-6.65627e-05	2.76914e-05	5.38577e-06	-5.12363e-05	-2.46756e-06	-2.57801e-05	-1.49751e-05	-3.4351e-05	-2.39446e-05	-3.10874e-07	2.91186e-05	5.6392e-05	5.8815e-05	5.01322e-05	7.5627e-05	6.71497e-05	4.16266e-05	1.628e-05	2.25063e-06	-1.0653e-05	-1.31118e-05	-2.95997e-05	-4.42094e-05	-4.91087e-05	-4.38905e-05	-4.09809e-05	-4.23275e-05	-5.47502e-05	-5.76919e-05	-5.40416e-05	-4.2502e-05	-3.65419e-05	-3.47845e-06	0.000139934	0.00037286	0.000623886	0.000802695	0.000892741	0.000874671	0.00081929	0.000749011	0.000718864	0.000716908	0.000751889	0.000773235
	654.77	4.82114e-05	1.93214e-05	-1.67003e-05	-4.35134e-05	2.01074e-05	-2.5947e-05	-8.35777e-05	-4.16101e-05	-6.04151e-05	-2.34178e-05	-3.11155e-06	3.60636e-05	6.38489e-05	6.92662e-05	5.9882e-05	3.39207e-05	1.42461e-05	3.52844e-05	2.40929e-05	-1.19647e-05	-5.13751e-05	-5.77826e-05	-5.41595e-05	-4.63481e-05	-4.35686e-05	-4.03379e-05	-3.8106e-05	-2.53751e-05	-2.17149e-05	-3.00527e-05	-6.50108e-05	-8.95277e-05	-9.28923e-05	-8.32366e-05	-6.98789e-05	-3.00089e-05	9.59504e-05	0.000328907	0.000604984	0.000792311	0.000897464	0.000910267	0.000849527	0.000757993	0.000699694	0.00067985	0.000701637	0.000728909
	653.578	5.85679e-05	2.46824e-05	9.70316e-06	7.75607e-06	1.94206e-05	-1.69633e-05	-6.57249e-05	-6.80281e-05	-7.83989e-05	-4.49036e-05	1.23849e-05	5.87026e-05	8.33299e-05	7.64914e-05	5.02437e-05	1.36177e-05	-1.64302e-05	-3.18432e-05	-5.87992e-05	-5.88998e-05	-0.00010853	-9.89799e-05	-7.77113e-05	-6.73676e-05	-5.17101e-05	-3.20357e-05	-2.78952e-05	-1.24895e-05	-3.88889e-06	-5.97145e-06	-5.02153e-05	-9.13381e-05	-0.000124005	-0.00013571	-0.000124952	-6.40581e-05	8.44885e-05	0.000337359	0.000625243	0.000824186	0.000938165	0.000955439	0.00086237	0.000723122	0.000639113	0.000631609	0.000660923	0.00069557
	652.387	6.44463e-05	2.70325e-05	8.91422e-06	5.80812e-06	-3.94673e-06	-1.21203e-05	-2.922e-05	-5.73479e-05	-6.03581e-05	-4.11483e-05	1.80692e-05	4.59205e-05	5.97273e-05	5.62535e-05	3.25182e-05	5.44064e-06	-1.41062e-05	-4.38062e-05	-5.74186e-05	-4.60283e-05	-0.000123123	-0.000105114	-7.96615e-05	-7.53443e-05	-5.21298e-05	-3.15314e-05	-2.88886e-05	-8.22019e-06	1.14756e-05	1.88135e-05	-2.22741e-05	-6.81084e-05	-0.00011788	-0.000148497	-0.000146029	-6.12449e-05	0.000116534	0.000371134	0.000634549	0.000834315	0.000959944	0.000955858	0.000824088	0.000657967	0.000569762	0.000588495	0.000644308	0.000684102
	651.195	6.36718e-05	2.03497e-05	-8.13951e-06	-2.04221e-05	-3.69596e-05	-2.86813e-05	-6.4253e-06	-4.94045e-06	-6.20573e-06	-9.8706e-06	1.69204e-05	1.93719e-05	2.14565e-05	2.45721e-05	1.23391e-05	-1.94632e-06	-1.50185e-05	-3.3912e-05	-4.28281e-05	-3.27239e-05	-0.000107959	-9.43102e-05	-7.54048e-05	-7.5682e-05	-5.20603e-05	-4.20751e-05	-3.78526e-05	-9.80562e-06	1.89892e-05	2.70761e-05	-6.84203e-06	-4.58633e-05	-9.17178e-05	-0.000125415	-0.000135636	-3.86856e-05	0.000156005	0.000387051	0.000604642	0.000787073	0.000910421	0.000891383	0.000749874	0.000603371	0.000540332	0.000571606	0.000630257	0.000666343
	650.004	5.57695e-05	6.50705e-06	-3.23386e-05	-5.96998e-05	-6.32642e-05	-4.18933e-05	-1.775e-06	3.62861e-05	4.87138e-05	3.0743e-05	4.46292e-06	-8.51673e-06	-1.08922e-05	1.48411e-05	-7.40708e-06	-2.12897e-05	-2.59723e-05	-2.14801e-05	-2.891e-05	-3.77548e-05	-7.10139e-05	-7.52575e-05	-7.6927e-05	-7.69418e-05	-5.97373e-05	-6.19913e-05	-5.40301e-05	-2.07108e-05	7.53598e-06	6.23497e-06	-2.58853e-05	-5.01853e-05	-7.07596e-05	-8.62202e-05	-9.28756e-05	-1.40976e-06	0.000175108	0.000369217	0.000545713	0.000685761	0.000780315	0.000770564	0.000672636	0.000583199	0.000549135	0.00056326	0.000603578	0.000624582
	648.812	4.2698e-05	-7.94655e-06	-4.02878e-05	-6.30325e-05	-7.68005e-05	-3.10456e-05	7.93134e-06	4.35785e-05	5.0935e-05	4.5139e-05	2.7359e-06	-1.24272e-05	-2.70191e-05	1.64597e-05	-2.03869e-05	-3.67151e-05	-3.69895e-05	-9.97664e-06	-4.07581e-05	-6.01725e-05	-7.64902e-05	-7.43815e-05	-7.01558e-05	-6.65734e-05	-6.1504e-05	-7.49149e-05	-7.70465e-05	-4.8977e-05	-3.15661e-05	-2.4689e-05	-5.1645e-05	-6.54297e-05	-6.73411e-05	-6.01779e-05	-4.90175e-05	2.61461e-05	0.000159964	0.000318381	0.000474989	0.000614713	0.000705361	0.000706405	0.000638619	0.000577411	0.000545788	0.00053474	0.000546828	0.000560072
	647.621	2.3179e-05	-1.71321e-05	-3.76319e-05	-3.90004e-05	-6.17453e-05	-1.56887e-06	2.64592e-05	2.82631e-05	1.30958e-05	3.25827e-05	2.09011e-05	1.48388e-05	-1.74338e-05	1.81822e-05	-2.40087e-05	-4.44277e-05	-2.88728e-05	4.5242e-06	-7.32701e-05	-8.81869e-05	-8.38331e-05	-6.68867e-05	-4.47751e-05	-3.29818e-05	-4.01452e-05	-7.50152e-05	-7.5778e-05	-6.47411e-05	-6.70737e-05	-4.36405e-05	-5.18863e-05	-5.3753e-05	-5.35242e-05	-4.0382e-05	-2.23004e-05	3.49755e-05	0.00012598	0.000257598	0.000414658	0.000571245	0.000669433	0.000683797	0.000621121	0.000544015	0.000484498	0.000462127	0.00047472	0.000491967
	646.43	2.69627e-07	-1.85875e-05	-2.4711e-05	-9.74107e-06	-2.51097e-05	2.77994e-05	3.23322e-05	7.39531e-06	-1.15591e-05	1.70099e-05	3.93322e-05	4.30056e-05	6.94483e-06	2.05932e-05	1.46684e-05	-2.54126e-05	5.96181e-05	3.0308e-05	-9.41886e-05	-0.000112716	-8.78062e-05	-4.9139e-05	-1.43831e-05	1.21222e-05	6.35531e-07	-6.87094e-05	-3.4806e-05	-4.5977e-05	-6.59633e-05	-2.09289e-05	9.70924e-07	9.02767e-06	-4.51496e-06	-5.80469e-06	3.34039e-06	4.05037e-05	0.000106516	0.000227745	0.000381286	0.000566507	0.000671568	0.000679723	0.000589546	0.000475552	0.000389025	0.000372246	0.000409656	0.000452746
	645.238	-1.46086e-05	-1.59994e-05	-1.80562e-05	-6.46424e-08	2.03425e-06	2.72845e-05	9.08859e-06	-2.03678e-05	-3.08976e-05	-6.17566e-06	2.50464e-05	2.95079e-05	1.3882e-05	1.93754e-05	5.86345e-05	3.81886e-05	0.000120934	5.8046e-05	-8.97729e-05	-0.000120725	-9.69126e-05	-5.23513e-05	3.35133e-06	4.80792e-05	6.41729e-05	-5.58955e-05	8.51809e-06	5.56405e-06	-2.44093e-05	2.31784e-05	5.9974e-05	7.82269e-05	4.83211e-05	1.7309e-05	3.16896e-06	2.95562e-05	0.000102689	0.000231377	0.000371182	0.000572848	0.000668528	0.00066161	0.000555952	0.000420025	0.000316014	0.000299656	0.000352315	0.000425061
	644.047	-1.8636e-05	-1.98142e-05	-1.51872e-05	-4.63726e-07	8.553e-06	-2.89785e-06	-1.76839e-05	-3.37752e-05	-3.38654e-05	-2.49254e-05	-6.00911e-06	-6.61773e-06	6.18063e-06	3.2847e-05	0.000113316	0.000154461	0.000168906	6.53271e-05	-5.5194e-05	-0.000122894	-0.00011668	-8.10075e-05	-1.24063e-05	4.18222e-05	7.69122e-05	-4.80338e-05	3.01699e-05	4.82385e-05	4.42071e-05	8.01361e-05	0.000104049	0.000110266	6.82036e-05	-6.79734e-06	-3.74461e-05	-2.38132e-06	9.83402e-05	0.000249181	0.000391866	0.00058136	0.000669074	0.000662771	0.00056854	0.000438412	0.000325201	0.000289655	0.000334789	0.000420489
	642.855	-1.48938e-05	-2.6032e-05	-1.88944e-05	-6.29972e-06	-4.40559e-06	-3.28434e-05	-2.30007e-05	-1.8197e-05	-1.90279e-05	-1.0952e-05	-4.45565e-06	-5.61674e-06	1.80291e-05	7.99678e-05	0.000166143	0.000200019	0.000160504	5.66094e-05	-6.39406e-05	-0.000139563	-0.000150193	-0.000137887	-8.50905e-05	-3.35437e-05	3.46081e-06	-4.95827e-05	1.05486e-06	5.12665e-05	7.61676e-05	0.000109789	0.000123953	0.000107072	6.28327e-05	-5.06997e-05	-9.20758e-05	-4.1e-05	8.11275e-05	0.000240991	0.000392538	0.000570556	0.000670851	0.000685276	0.000620059	0.000499314	0.000376935	0.000310653	0.000340551	0.000425393
	641.664	-9.29415e-06	-2.36554e-05	-2.14788e-05	-2.11783e-05	-3.41979e-05	-4.34983e-05	-1.07865e-05	1.10819e-05	2.13585e-05	1.64514e-05	7.56265e-06	1.32092e-05	5.525e-05	0.000128247	0.000186923	0.000208378	0.000134605	2.41145e-05	-9.11284e-05	-0.000155093	-0.000171262	-0.000175702	-0.000146369	-0.000107448	-6.78313e-05	-4.096e-05	1.14137e-06	4.16558e-05	8.91907e-05	0.000133023	0.000149172	0.000110297	4.85745e-05	-8.67816e-05	-0.000117989	-6.77036e-05	4.69552e-05	0.000196962	0.000368346	0.000544221	0.000674085	0.000707807	0.000654493	0.00053602	0.000416706	0.0003396	0.000355341	0.000424998
	640.473	-1.20109e-05	-1.86334e-05	-2.02004e-05	-3.58617e-05	-6.00594e-05	-3.64713e-05	3.728e-06	2.66389e-05	4.19922e-05	2.88036e-05	1.37011e-05	2.83273e-05	7.83565e-05	0.000159758	0.000191991	0.000162741	5.69977e-05	-3.80011e-05	-0.000119248	-0.000151658	-0.000157734	-0.000158325	-0.000136281	-0.000112207	-8.16465e-05	-3.28993e-05	6.14866e-06	3.35756e-05	9.79644e-05	0.000148931	0.000168622	0.000124154	5.59187e-05	-8.51139e-05	-9.94541e-05	-7.30608e-05	1.36762e-05	0.000144916	0.000333311	0.000514719	0.000663401	0.00070406	0.000652836	0.000530305	0.000423406	0.000350314	0.000356875	0.00040206
	639.281	-2.26112e-05	-2.1226e-05	-2.57245e-05	-5.45024e-05	-8.27568e-05	-3.27296e-05	6.84678e-07	1.98567e-05	3.8738e-05	1.64985e-05	1.45462e-06	2.04654e-05	6.19411e-05	0.00013553	0.000144329	0.000101696	-1.47536e-05	-8.41066e-05	-0.000128951	-0.000130348	-0.000125502	-0.000110372	-4.84236e-05	-4.26576e-05	-3.20852e-05	-7.06582e-06	2.36815e-05	4.32627e-05	9.88226e-05	0.000141948	0.000161467	0.000124091	5.51302e-05	-5.61864e-05	-6.74196e-05	-6.9605e-05	-4.94471e-06	0.00011091	0.000296586	0.000472622	0.000621454	0.000672117	0.000646436	0.000534758	0.000422898	0.000343776	0.000336597	0.000367244
	638.09	-2.79321e-05	-2.24926e-05	-5.2272e-05	-5.73507e-05	-7.88802e-05	-3.29617e-05	-2.71914e-05	-2.63793e-06	2.52006e-06	-2.42133e-05	-1.15648e-05	6.4077e-06	3.1332e-05	7.94113e-05	8.48402e-05	4.01988e-05	-5.57816e-05	-0.000105682	-0.000120106	-9.90606e-05	-8.07587e-05	-5.4404e-05	-6.2826e-06	5.29235e-06	1.8703e-05	3.60693e-05	4.66904e-05	4.73173e-05	7.9948e-05	0.000110607	0.00012724	9.27108e-05	2.47535e-05	-5.61258e-05	-6.07641e-05	-6.32845e-05	-1.01163e-05	8.53704e-05	0.000245485	0.000394703	0.000541414	0.000625677	0.000649343	0.000559597	0.0004256	0.000330426	0.000307045	0.000330827
	636.898	-2.43347e-05	-2.0516e-05	-6.87674e-05	-4.49278e-05	-2.94846e-05	-4.58776e-05	-5.09844e-05	-1.91034e-05	-2.16551e-05	-4.46562e-05	-8.17365e-06	7.27057e-06	2.48399e-05	3.60432e-05	3.02814e-05	-1.12195e-06	-5.35752e-05	-8.0013e-05	-8.71439e-05	-7.12505e-05	-6.14407e-05	-3.85414e-05	4.86447e-07	3.11594e-05	5.99958e-05	7.87286e-05	6.36797e-05	4.02416e-05	4.12003e-05	6.62738e-05	8.61262e-05	5.76174e-05	1.72829e-06	-5.98251e-05	-6.80235e-05	-5.30579e-05	-5.10853e-06	6.74593e-05	0.00019653	0.000311345	0.000446547	0.000556805	0.000621794	0.000555745	0.000410306	0.00030097	0.000267674	0.00029361
	635.707	-1.43835e-05	-8.99124e-06	-6.28887e-05	-1.90955e-05	2.22006e-05	-3.08606e-05	-5.49505e-05	-5.09285e-05	-3.68138e-05	-4.6218e-05	-7.9362e-06	9.26297e-06	4.26205e-05	4.25114e-05	3.69926e-05	3.82985e-07	-3.13608e-05	-3.66008e-05	-4.92452e-05	-5.99782e-05	-7.13368e-05	-6.80626e-05	-3.91665e-05	4.75242e-06	4.34033e-05	7.31003e-05	5.9854e-05	2.85602e-05	1.4245e-05	4.21813e-05	6.81055e-05	5.0074e-05	-1.0657e-08	-4.81201e-05	-6.09123e-05	-3.61866e-05	5.66544e-06	5.88039e-05	0.000159617	0.000254968	0.000377747	0.000485952	0.000555789	0.000503583	0.000375107	0.000270584	0.000233842	0.000263752
	634.516	-1.80845e-05	-2.40729e-05	-5.31994e-05	3.07445e-06	4.66516e-05	2.5883e-05	-3.41529e-06	-7.31994e-05	-6.91324e-05	-5.88516e-05	-3.92434e-05	-9.92547e-06	5.57677e-05	0.000101628	9.64511e-05	4.39691e-05	7.71735e-06	-3.27985e-06	-2.59369e-05	-6.14752e-05	-9.62441e-05	-0.000113272	-8.61649e-05	-4.10872e-05	-9.71977e-06	1.4686e-05	3.3197e-05	1.3627e-05	1.86699e-05	5.34702e-05	7.53347e-05	6.15663e-05	1.59736e-05	-3.87857e-05	-5.76827e-05	-3.8728e-05	5.92288e-06	6.47382e-05	0.000166645	0.000258368	0.000360247	0.000440541	0.000485536	0.000449618	0.000362426	0.000269601	0.000232508	0.000260863
	633.324	-3.56133e-05	-6.41613e-05	-5.3163e-05	2.03265e-06	4.66572e-05	4.56818e-05	8.22918e-06	-8.27368e-05	-0.000113858	-9.12434e-05	-9.08511e-05	-5.01557e-05	3.93545e-05	0.000123467	0.000135568	8.17335e-05	2.67319e-05	-1.8186e-05	-2.80152e-05	-7.29345e-05	-0.000119506	-0.000116769	-8.93859e-05	-6.3905e-05	-5.40817e-05	-3.34659e-05	1.34947e-06	5.24439e-06	3.45578e-05	7.77338e-05	8.96576e-05	6.91428e-05	1.68417e-05	-5.00718e-05	-8.68297e-05	-8.23664e-05	-2.7064e-05	5.79315e-05	0.000166653	0.000273945	0.000364791	0.000422522	0.000451002	0.000432513	0.000383101	0.000299365	0.00025572	0.000269805
	632.133	-4.79159e-05	-7.41951e-05	-6.39662e-05	-1.27724e-05	1.93143e-05	1.05466e-05	-2.60355e-05	-0.000106227	-0.00014632	-0.000146918	-0.000147276	-9.27564e-05	8.97149e-06	0.00010779	0.000161384	0.000134255	4.12947e-05	-5.52557e-05	-6.44677e-05	-9.25634e-05	-0.000117408	-9.34628e-05	-5.58572e-05	-4.66331e-05	-4.72378e-05	-2.67709e-05	-3.76522e-06	1.44176e-05	5.92838e-05	0.000108266	0.000112989	8.05196e-05	1.43004e-05	-6.8743e-05	-0.000131969	-0.000148201	-9.35966e-05	1.60081e-05	0.00013612	0.000265821	0.000360767	0.000423131	0.000453343	0.000451179	0.000408653	0.000322024	0.000257114	0.000244017
	630.941	-3.4176e-05	-5.75485e-05	-5.87465e-05	-4.13816e-05	-4.12669e-05	-6.16945e-05	-8.5581e-05	-0.000120026	-0.000151708	-0.000169635	-0.000168063	-0.000113887	-1.34173e-05	7.67102e-05	0.000156711	0.000170355	5.80766e-05	-8.69143e-05	-9.69464e-05	-8.92644e-05	-7.46874e-05	-3.7252e-05	-1.19639e-05	-9.71376e-06	-8.90527e-06	1.69961e-05	2.1294e-05	5.00638e-05	0.000103219	0.000149089	0.000146987	0.000105985	3.58656e-05	-5.5204e-05	-0.000140192	-0.000178587	-0.000143823	-3.46078e-05	9.85619e-05	0.0002378	0.000338982	0.00041371	0.000452785	0.000454484	0.000400419	0.000293428	0.000194171	0.000154445
	629.75	-8.10051e-06	-8.54088e-06	-3.3602e-05	-5.84167e-05	-8.54416e-05	-0.000121324	-0.000138685	-0.000139658	-0.000131141	-0.000157089	-0.000154654	-0.000114145	-2.94754e-05	4.97977e-05	0.000126404	0.000194632	4.64207e-05	-7.87718e-05	-9.66792e-05	-6.75174e-05	-1.4592e-05	1.7148e-05	1.86688e-05	1.38971e-05	1.89526e-05	3.73904e-05	4.43379e-05	7.1701e-05	0.000116168	0.00016326	0.000170978	0.000140232	8.56802e-05	8.15613e-06	-7.24915e-05	-0.000123119	-0.000115497	-2.8836e-05	0.000100464	0.000228484	0.00032119	0.00039335	0.000436418	0.000428187	0.000355143	0.000237146	0.000119779	6.27778e-05
	628.559	1.13645e-05	3.03582e-05	5.52538e-06	-3.99734e-05	-9.14504e-05	-0.000132391	-0.000146889	-0.000128294	-0.00010652	-0.000114723	-0.000119057	-0.000100239	-4.2384e-05	2.84822e-05	0.000106872	0.000184413	4.85532e-05	-5.45739e-05	-8.25048e-05	-5.12036e-05	2.35639e-05	6.04527e-05	4.4421e-05	2.79905e-05	2.77025e-05	3.21577e-05	4.35003e-05	6.04635e-05	9.11339e-05	0.000142705	0.000173949	0.000163886	0.000125615	7.43209e-05	2.74592e-05	-1.55842e-05	-2.24066e-05	3.06967e-05	0.000131821	0.000229278	0.000306381	0.000374835	0.000424062	0.000401716	0.000314274	0.000200552	9.73132e-05	4.40174e-05
	627.367	1.71375e-05	5.37469e-05	4.57665e-05	4.11298e-06	-4.33229e-05	-7.67592e-05	-9.7009e-05	-9.0509e-05	-7.46409e-05	-7.16207e-05	-7.67441e-05	-7.66343e-05	-5.13148e-05	9.02809e-06	8.52185e-05	0.000158522	5.75956e-05	-1.8555e-05	-6.21685e-05	-4.11659e-05	3.66647e-05	8.19796e-05	4.93643e-05	2.40793e-05	1.99968e-05	2.34935e-05	3.27838e-05	3.31434e-05	4.47408e-05	0.000100777	0.000142339	0.000151427	0.000128521	0.000109809	0.000102008	8.25693e-05	7.43464e-05	9.25946e-05	0.000138632	0.000198433	0.000268736	0.000347431	0.000419634	0.000401713	0.000320271	0.000210058	0.000129032	8.9541e-05
	626.176	1.59011e-05	5.08718e-05	6.81324e-05	5.23789e-05	2.6401e-05	-1.30082e-07	-1.96423e-05	-3.61588e-05	-4.3599e-05	-3.93524e-05	-4.68419e-05	-5.7346e-05	-5.81026e-05	-2.48978e-05	3.83558e-05	8.34839e-05	5.18871e-05	2.03424e-06	-4.05507e-05	-3.32865e-05	2.10146e-05	5.29722e-05	1.23261e-05	-4.68355e-06	2.58266e-06	6.33887e-06	8.79898e-06	3.99167e-06	3.27551e-06	4.16235e-05	7.99963e-05	0.000102065	0.000100373	0.000106591	0.000119875	0.000121593	0.000109129	7.82533e-05	8.30527e-05	0.000114545	0.00018608	0.00028769	0.000393216	0.000404744	0.000340644	0.000228587	0.000157113	0.000125011
	624.984	1.60692e-05	3.56778e-05	6.57883e-05	7.6075e-05	7.72458e-05	5.57557e-05	2.16298e-05	-9.13607e-06	-2.38732e-05	-2.04754e-05	-3.10598e-05	-4.64923e-05	-6.05459e-05	-4.70106e-05	2.90055e-06	5.00758e-05	5.81733e-05	2.71273e-05	-1.23452e-05	-1.95716e-05	-1.99515e-06	1.05383e-05	-2.22357e-05	-3.85849e-05	-3.58891e-05	-7.97292e-06	-2.71668e-06	-2.61883e-06	-8.92458e-06	7.86105e-06	3.13324e-05	5.83875e-05	6.02017e-05	8.87933e-05	0.000127248	0.000127734	8.84169e-05	1.33698e-05	-2.19274e-05	-2.24693e-08	8.68838e-05	0.000204621	0.000330298	0.000355895	0.000307829	0.000200788	0.000127251	9.45308e-05
	623.793	2.70117e-05	1.99237e-05	4.50439e-05	6.39243e-05	7.74319e-05	5.59735e-05	1.96235e-05	-7.20635e-06	-1.70185e-05	-8.23006e-06	-2.03075e-05	-3.98452e-05	-5.97995e-05	-4.87155e-05	-8.52354e-06	5.94086e-05	7.4552e-05	6.29763e-05	3.07202e-05	7.73389e-06	-5.40436e-06	-2.20339e-06	-1.05576e-05	-2.88862e-05	-4.75887e-05	-2.12256e-05	-1.12386e-05	-1.60271e-06	-5.69708e-06	-3.37633e-06	8.74739e-06	3.50105e-05	3.75261e-05	7.85181e-05	0.000137381	0.000118598	3.62476e-05	-8.18999e-05	-0.00010365	-7.29024e-05	8.07873e-06	0.000117963	0.000237046	0.00028225	0.000252453	0.000172533	0.000105008	6.41806e-05
	622.602	4.38815e-05	1.56964e-05	2.55516e-05	3.57186e-05	3.9126e-05	1.75551e-05	-1.26734e-05	-2.27554e-05	-1.82788e-05	-1.28501e-06	-1.00703e-05	-2.65069e-05	-3.94273e-05	-1.85434e-05	2.51236e-05	9.50802e-05	0.000108058	9.53385e-05	6.28316e-05	3.00047e-05	1.18534e-05	2.26315e-05	4.46351e-05	1.5168e-05	-3.07968e-05	-1.86017e-05	-1.56303e-05	-6.01188e-06	1.44314e-06	4.42873e-06	9.65858e-06	2.90091e-05	2.98273e-05	6.90545e-05	0.000131061	0.000103034	1.25214e-05	-0.000131658	-0.000120374	-5.80215e-05	1.24867e-05	8.24828e-05	0.000155004	0.000265446	0.000237474	0.000177973	0.000119424	7.94922e-05
	621.41	5.84875e-05	2.40676e-05	1.51814e-05	5.55575e-06	-1.17361e-05	-3.95467e-05	-5.4431e-05	-4.30987e-05	-1.69532e-05	8.56036e-06	3.42011e-06	-6.78538e-06	-4.83157e-06	2.88243e-05	7.26655e-05	0.000119213	0.000127166	0.000100592	6.10758e-05	3.19477e-05	3.48144e-05	5.63499e-05	7.8453e-05	6.30158e-05	2.72356e-05	-4.78995e-06	-1.77453e-05	-9.49757e-06	7.35625e-06	1.33111e-05	1.1918e-05	2.35125e-05	3.2444e-05	6.32373e-05	0.000109123	7.76307e-05	-6.76334e-06	-0.000134805	-9.48911e-05	-2.04775e-05	3.2754e-05	7.24493e-05	0.000125203	0.000284201	0.000281013	0.000233746	0.000175994	0.000124137
	620.219	6.34048e-05	4.22675e-05	2.57419e-05	-9.0243e-06	-6.3771e-05	-6.61029e-05	-7.90927e-05	-6.75314e-05	-1.9289e-05	1.17069e-05	4.27124e-06	5.84681e-07	1.60254e-05	5.96077e-05	0.000100907	0.000120738	0.000110736	7.58459e-05	4.02769e-05	2.36184e-05	5.45525e-05	8.05815e-05	8.51749e-05	8.3144e-05	4.33842e-05	-7.40264e-06	-2.50259e-05	-1.32988e-05	9.56748e-06	1.51249e-05	8.83494e-06	1.24581e-05	3.12242e-05	5.19123e-05	6.68031e-05	3.93083e-05	-2.34708e-05	-0.00012913	-0.000107167	-3.56935e-05	4.18799e-05	7.51392e-05	0.000135864	0.000258127	0.000289215	0.000263377	0.000222475	0.00016778
	619.027	3.12444e-05	1.17663e-05	-5.84505e-06	-4.15821e-05	-9.68773e-05	-6.64901e-05	-8.91276e-05	-8.88681e-05	-3.41564e-05	-5.81273e-06	-1.87934e-05	-1.47844e-05	9.04582e-06	5.67636e-05	9.43923e-05	0.000107809	8.79013e-05	4.96965e-05	2.67481e-05	2.09929e-05	5.52749e-05	7.27199e-05	6.04286e-05	6.04854e-05	1.41994e-05	-2.43535e-05	-2.24138e-05	-1.61239e-06	1.60348e-05	1.66434e-05	1.18119e-05	1.35063e-05	3.5652e-05	4.24701e-05	3.70487e-05	7.51994e-06	-5.49013e-05	-0.000149688	-0.000162568	-0.000113241	-2.92529e-05	1.80305e-05	7.78201e-05	0.000161516	0.000233939	0.000254065	0.000254773	0.000206891
	617.836	-4.13993e-05	-6.62696e-05	-0.000100339	-0.000113005	-0.000131767	-7.56957e-05	-8.85531e-05	-8.99968e-05	-4.76713e-05	-1.96026e-05	-3.6455e-05	-3.20627e-05	-1.33874e-05	2.30225e-05	6.23749e-05	9.30748e-05	8.12797e-05	5.25685e-05	3.41951e-05	2.53908e-05	4.29411e-05	4.29252e-05	1.78084e-05	2.05342e-05	-1.96554e-05	-2.96596e-05	-4.85982e-06	2.79984e-05	4.01286e-05	3.36352e-05	3.11237e-05	3.55184e-05	5.08776e-05	3.92842e-05	1.18506e-05	-2.23889e-05	-8.90145e-05	-0.000184173	-0.000225709	-0.000195674	-0.000106667	-4.20927e-05	2.07417e-05	7.55497e-05	0.000159495	0.000216834	0.000243581	0.000202939
	616.645	-0.00012211	-0.00018647	-0.000207823	-0.000194088	-0.000155646	-9.34215e-05	-8.62439e-05	-6.74575e-05	-2.85707e-05	1.52506e-06	-2.40073e-05	-3.38314e-05	-3.1658e-05	-1.53133e-05	2.59324e-05	8.30583e-05	8.81713e-05	6.71187e-05	3.92328e-05	1.50187e-05	6.53412e-06	4.77199e-06	-6.97975e-06	-3.8174e-06	-2.59341e-05	-1.93759e-05	1.98918e-05	6.51093e-05	7.86571e-05	7.41507e-05	7.16104e-05	7.17796e-05	7.2688e-05	4.30581e-05	-7.24795e-06	-5.60821e-05	-0.000116565	-0.000189335	-0.000242031	-0.000239094	-0.000154723	-8.06966e-05	-2.13873e-05	2.79139e-05	0.000101646	0.000161626	0.000184642	0.000151765
	615.453	-0.000135789	-0.000189276	-0.000209366	-0.000190088	-0.000153219	-0.000120611	-7.77626e-05	-3.33444e-05	8.97638e-06	4.16037e-05	2.48095e-05	-9.009e-06	-4.02108e-05	-4.49811e-05	-1.11356e-05	7.39444e-05	8.77081e-05	7.03344e-05	2.47053e-05	-2.03628e-05	-4.33959e-05	-2.82937e-05	-8.19909e-06	3.92361e-06	6.64214e-06	1.1997e-05	3.70411e-05	8.05258e-05	0.000126669	0.000148846	0.000105381	0.000137855	0.000106924	5.93724e-05	3.15085e-07	-5.40467e-05	-0.000114082	-0.000177989	-0.000224341	-0.000218257	-0.000164827	-0.000105928	-4.58014e-05	2.13176e-05	9.25447e-05	0.000131071	0.000118608	6.72739e-05
	614.262	-7.55065e-05	-7.68542e-05	-0.000115638	-9.72094e-05	-0.000102093	-9.67433e-05	-5.98309e-05	-1.29622e-05	4.04137e-05	6.18194e-05	4.8382e-05	-7.41426e-06	-5.83904e-05	-6.9121e-05	-5.45298e-05	5.54632e-05	6.53101e-05	5.26604e-05	-6.57868e-06	-6.60169e-05	-9.09172e-05	-5.54545e-05	-4.04911e-07	3.35348e-05	5.51051e-05	5.22827e-05	5.33338e-05	9.3218e-05	0.000162787	0.000206831	0.00011706	0.000183543	0.000139273	9.11361e-05	3.64282e-05	-2.12281e-06	-6.5422e-05	-0.000146865	-0.000193464	-0.0001854	-0.000158977	-0.000116796	-5.06385e-05	3.33225e-05	0.000121127	0.000148205	0.000100308	4.09451e-07
	613.07	4.82792e-06	6.56758e-05	5.52045e-05	5.31714e-05	6.13163e-06	-3.09977e-05	-2.58654e-05	-1.63046e-05	1.7418e-05	4.06003e-05	1.19685e-05	-5.40416e-05	-9.84669e-05	-8.1607e-05	-6.6175e-05	2.89988e-05	3.79861e-05	2.28335e-05	-4.85917e-05	-0.000107558	-0.000127738	-7.8336e-05	1.29218e-06	7.82852e-05	0.000112482	0.000102137	8.08311e-05	0.000112968	0.000183097	0.000238741	0.000108209	0.000204415	0.000171215	0.000156051	8.41249e-05	6.1507e-05	-8.60843e-06	-0.000122049	-0.000183739	-0.000169517	-0.000155708	-0.000122897	-5.88718e-05	2.67078e-05	0.000128444	0.000163448	0.000109778	-1.56722e-05
	611.879	0.000105503	0.000171773	0.000170752	0.000206119	0.000163141	6.61286e-05	-9.99786e-06	-4.01014e-05	-2.75772e-05	-9.73374e-06	-5.43186e-05	-0.000108726	-0.000121672	-6.70044e-05	-3.12497e-05	4.3506e-05	3.59296e-05	-1.59072e-06	-9.2303e-05	-0.000152571	-0.000160164	-9.98198e-05	-8.55923e-06	7.90428e-05	0.000126777	0.000126562	0.000106006	0.000145255	0.000180445	0.000198524	9.32046e-05	0.000180144	0.000165188	0.000172812	0.00014358	0.000120402	2.30944e-05	-0.000113844	-0.000201446	-0.000197546	-0.000167295	-0.000127286	-7.74768e-05	-1.80366e-05	7.16752e-05	0.000122384	9.99256e-05	-5.32569e-06
	610.688	0.000139795	0.000216428	0.000205111	0.000252544	0.000203263	9.97327e-05	-1.80737e-05	-7.58344e-05	-7.84437e-05	-4.8925e-05	-8.80014e-05	-0.000110969	-0.000102919	-4.26801e-05	1.49382e-05	8.57393e-05	6.3547e-05	-1.0196e-05	-0.000125617	-0.00018623	-0.000184144	-0.000118893	-3.22783e-05	4.46825e-05	9.58058e-05	0.000113501	0.000115561	0.000149268	0.000132957	0.000122674	4.80434e-05	0.000124403	9.18993e-05	0.000124981	0.00015792	0.000128629	9.65361e-06	-0.000130957	-0.000238391	-0.000252611	-0.000199969	-0.000146165	-0.000113795	-9.10289e-05	-3.41435e-05	2.11815e-05	3.12615e-05	-3.27677e-05
	609.496	8.73949e-05	0.000138105	0.000119501	0.000145022	0.000120675	-1.67345e-06	-6.19371e-05	-8.8199e-05	-8.2725e-05	-5.96015e-05	-8.32989e-05	-8.46042e-05	-6.46952e-05	-6.81481e-06	6.33743e-05	0.000136404	0.000109404	1.67579e-05	-0.000114199	-0.00018015	-0.000194986	-0.000138695	-7.37927e-05	-2.773e-05	2.51223e-05	5.32693e-05	7.22234e-05	0.000100942	3.22515e-05	3.10525e-06	-1.25839e-05	6.93327e-05	3.88784e-05	1.14962e-05	0.000101727	9.54027e-05	-1.1623e-05	-0.000148572	-0.000272879	-0.000315875	-0.000258515	-0.000190785	-0.000158574	-0.000148827	-0.0001138	-6.0457e-05	-3.61571e-05	-6.79999e-05
	608.305	-4.18385e-06	5.71396e-05	8.95348e-05	0.000103866	8.77305e-05	3.19663e-05	-2.96265e-05	-5.44376e-05	-5.39016e-05	-4.49607e-05	-5.72175e-05	-6.42821e-05	-5.24315e-05	3.57888e-06	5.64769e-05	0.00012684	0.000140672	4.51283e-05	-4.49988e-05	-0.000142903	-0.000183409	-0.000131364	-7.57702e-05	-3.70015e-05	-1.28806e-05	3.46044e-06	1.07713e-05	9.08781e-06	-4.83858e-05	-7.31833e-05	-7.70119e-05	2.56761e-05	5.60086e-05	-2.01588e-05	5.68523e-05	8.92666e-05	-8.94915e-06	-0.000147841	-0.000291512	-0.000354136	-0.00032185	-0.000243812	-0.000191074	-0.000165191	-0.000129343	-7.85297e-05	-5.54209e-05	-7.8189e-05
	607.113	-4.94038e-05	1.68346e-05	8.9264e-05	0.000123721	0.000109518	0.000119108	5.22439e-05	2.00638e-05	2.19702e-06	-1.47175e-05	-2.92494e-05	-4.60923e-05	-5.74518e-05	-2.88021e-05	6.1387e-06	7.77079e-05	0.000132768	6.9398e-05	2.01528e-05	-9.31727e-05	-0.000136621	-8.21088e-05	-2.6491e-05	8.59461e-06	-1.61722e-05	-2.78145e-05	-4.38974e-05	-6.79391e-05	-0.000106974	-0.000122426	-0.000101584	-7.37986e-06	7.85561e-05	3.88379e-06	8.07478e-05	8.69575e-05	-3.7099e-06	-0.000142128	-0.000296465	-0.000374682	-0.000369367	-0.000298224	-0.000226393	-0.000173672	-0.000123739	-6.6197e-05	-2.95556e-05	-3.10791e-05
	605.922	-4.99978e-05	2.2645e-05	9.98844e-05	0.000173174	0.000178394	0.000157048	8.59321e-05	4.77271e-05	3.31972e-05	1.71112e-05	-1.20447e-05	-3.91302e-05	-6.63499e-05	-6.76779e-05	-5.48186e-05	8.01637e-06	8.40181e-05	6.07576e-05	4.88445e-05	-5.29255e-05	-8.14594e-05	-2.38781e-05	3.18552e-05	5.39296e-05	2.10539e-05	-8.22885e-07	-3.95482e-05	-9.00265e-05	-0.00013149	-0.000137489	-9.5997e-05	-1.58503e-05	7.79639e-05	7.13031e-05	0.000106826	6.29139e-05	-3.3844e-05	-0.000165404	-0.000311152	-0.000389874	-0.00040499	-0.000341409	-0.000263095	-0.000193467	-0.000131743	-6.45014e-05	-8.4658e-06	1.07724e-05
	604.73	-3.29784e-05	2.57626e-05	9.35881e-05	0.000160541	0.000172265	0.000135087	7.46018e-05	4.73273e-05	4.02676e-05	3.38675e-05	5.35543e-07	-2.72991e-05	-5.80766e-05	-8.27538e-05	-9.58549e-05	-6.49764e-05	-5.02491e-06	2.21664e-05	2.66945e-05	-2.19862e-05	-2.74396e-05	3.80715e-06	4.46794e-05	7.04731e-05	6.77389e-05	3.98367e-05	-7.15942e-06	-6.43448e-05	-0.000127788	-0.000132269	-7.9756e-05	8.14278e-06	7.50852e-05	0.000108096	9.72943e-05	1.72548e-05	-8.79768e-05	-0.000199207	-0.000320839	-0.000410744	-0.000429868	-0.000370257	-0.000297121	-0.000227678	-0.000167611	-0.00010077	-3.39048e-05	6.43702e-06
	603.539	-2.91256e-05	7.83748e-06	5.63053e-05	0.000110697	0.000117402	6.63907e-05	2.16414e-05	1.82039e-05	2.1311e-05	3.15431e-05	6.85156e-06	-1.67495e-05	-4.74229e-05	-8.85643e-05	-0.000128377	-0.000123258	-6.98435e-05	2.80745e-06	1.81536e-05	1.07484e-05	1.2326e-05	1.14938e-05	2.13041e-05	4.7054e-05	8.08169e-05	6.53285e-05	2.81653e-05	-2.99752e-05	-9.27338e-05	-0.000103595	-5.74977e-05	4.25431e-05	0.00010903	0.00013883	7.21133e-05	-1.7756e-05	-0.000119208	-0.000212622	-0.000309508	-0.000449521	-0.000432008	-0.000373468	-0.000323717	-0.000268835	-0.000226268	-0.000169886	-0.000102292	-5.13618e-05
	602.348	-6.73513e-05	-4.05654e-05	-4.27873e-06	3.44748e-05	4.6468e-05	1.53232e-05	-2.43061e-05	-2.10062e-05	-1.2276e-05	1.4006e-05	6.14945e-06	-1.35083e-05	-4.97848e-05	-9.68351e-05	-0.000152162	-0.000160191	-0.00010136	3.55242e-06	2.91741e-05	3.94344e-05	2.04342e-05	3.61021e-06	1.11128e-06	2.13802e-05	5.86936e-05	6.76529e-05	5.55402e-05	7.16729e-06	-4.3474e-05	-7.04518e-05	-3.90805e-05	6.76506e-05	0.000160316	0.00015719	7.61765e-05	-9.16259e-06	-0.000109696	-0.000209939	-0.000300371	-0.000495655	-0.000453598	-0.000381342	-0.000339316	-0.000321577	-0.000303912	-0.000253307	-0.00018153	-0.000126923
	601.156	-0.000116252	-9.33492e-05	-4.53411e-05	1.10564e-05	1.37748e-06	-1.34344e-05	-4.7674e-05	-5.48974e-05	-4.49107e-05	8.4061e-06	-4.60213e-06	-2.29345e-05	-6.75786e-05	-0.000118344	-0.000165616	-0.000163755	-8.15423e-05	2.95154e-05	5.37335e-05	5.21976e-05	1.55164e-05	-6.26619e-06	-7.74238e-06	1.31199e-05	4.35787e-05	6.4973e-05	6.79307e-05	3.58426e-05	7.67513e-06	-3.24923e-05	-2.63583e-05	6.61567e-05	0.000190823	0.000162796	0.000109029	2.6955e-05	-9.52873e-05	-0.000243595	-0.000380538	-0.000589865	-0.0005386	-0.000433071	-0.000374131	-0.000374753	-0.000369913	-0.000318003	-0.000240469	-0.000186111
	599.965	-0.000164722	-0.000119114	-2.77572e-05	7.36498e-05	-5.45e-06	-9.24026e-06	-5.37824e-05	-8.44259e-05	-7.66238e-05	-7.16151e-06	-3.57907e-05	-5.97181e-05	-0.000114247	-0.000158961	-0.000163669	-0.000114125	-1.54281e-05	6.2943e-05	7.38809e-05	4.03881e-05	-9.78576e-06	-1.96741e-05	-3.81076e-06	2.34255e-05	4.75127e-05	6.92965e-05	7.53094e-05	6.03723e-05	5.13944e-05	1.71321e-05	-9.20205e-06	5.35567e-05	0.000175646	0.000140281	0.000112431	3.89133e-05	-0.000110713	-0.000315104	-0.00049723	-0.000654739	-0.000632791	-0.000509224	-0.000416799	-0.000405286	-0.000391437	-0.000339242	-0.000267023	-0.000221874
	598.773	-0.000143055	-7.72685e-05	4.69078e-05	0.000161534	1.24408e-05	3.29782e-05	-5.12734e-05	-0.000108182	-0.000100104	-2.68571e-05	-6.93152e-05	-0.000112225	-0.000178204	-0.000198836	-0.000149777	-6.60825e-05	4.30934e-05	7.62176e-05	5.33425e-05	2.64467e-07	-4.35315e-05	-3.99844e-05	-1.04424e-05	2.89389e-05	4.74818e-05	7.12493e-05	8.96737e-05	0.000100979	9.29613e-05	5.15881e-05	1.2267e-05	3.4724e-05	0.000121866	0.000110971	9.2066e-05	1.70836e-05	-0.000143342	-0.000370623	-0.000548151	-0.000670008	-0.000670783	-0.000558116	-0.000440236	-0.000389143	-0.000379624	-0.000337111	-0.000280125	-0.000242879
	597.582	-0.000106672	-2.0417e-05	0.000114387	0.000159355	-4.78974e-06	4.35523e-05	-5.95798e-05	-0.000112538	-9.88023e-05	-5.23935e-05	-8.76519e-05	-0.000140183	-0.000197225	-0.000203264	-0.000137298	-4.98268e-05	4.43992e-05	6.02298e-05	1.78278e-05	-3.18781e-05	-6.05062e-05	-5.46393e-05	-2.7647e-05	1.4678e-05	2.24008e-05	5.704e-05	9.18555e-05	0.0001231	0.000122549	6.79603e-05	1.91604e-05	2.61818e-05	8.47318e-05	9.27889e-05	6.29879e-05	-1.4019e-05	-0.000156366	-0.000357715	-0.000494488	-0.000616442	-0.000647468	-0.000568649	-0.000467221	-0.000398971	-0.00035167	-0.000328849	-0.000291492	-0.000262012
	596.391	-6.99328e-05	2.8792e-05	0.000132332	0.000100699	-2.52779e-05	1.8258e-05	-6.38942e-05	-9.22437e-05	-8.74216e-05	-7.0586e-05	-9.50763e-05	-0.000134829	-0.000164293	-0.000163744	-0.000111569	-4.0146e-05	3.18817e-05	2.69978e-05	-1.56066e-05	-5.56202e-05	-7.00698e-05	-5.91791e-05	-3.40825e-05	-4.36147e-06	-2.731e-06	3.43295e-05	7.73499e-05	0.000112081	0.000111808	4.6537e-05	5.46764e-07	7.87186e-06	5.53807e-05	8.18528e-05	6.59045e-05	-2.44214e-06	-0.000127309	-0.000305372	-0.0004533	-0.000579044	-0.000618682	-0.000558292	-0.000493199	-0.000440674	-0.000358068	-0.000334164	-0.000299055	-0.000275436
	595.199	-5.22393e-05	4.78067e-05	0.000109854	5.628e-05	-3.27818e-05	-3.53663e-05	-5.0188e-05	-5.49199e-05	-6.33486e-05	-7.36514e-05	-9.15693e-05	-0.000100198	-0.000107667	-0.000113125	-7.72763e-05	-1.64027e-05	4.2722e-05	3.00636e-05	3.90999e-06	-5.51016e-05	-7.2454e-05	-5.19944e-05	-1.41868e-05	8.90299e-06	-3.12436e-06	1.50724e-05	4.07419e-05	6.07843e-05	6.43807e-05	6.81922e-06	-2.82318e-05	-1.38113e-05	3.45917e-05	7.63985e-05	8.32204e-05	2.37237e-05	-9.38467e-05	-0.000263614	-0.000447932	-0.000563932	-0.000623122	-0.000588558	-0.000536695	-0.000488212	-0.000392142	-0.000336574	-0.000283151	-0.000262687
	594.008	-3.40683e-05	4.76433e-05	6.83556e-05	2.02666e-05	-3.18452e-05	-3.77678e-05	-3.60201e-05	-2.35959e-05	-4.04194e-05	-4.90854e-05	-6.46592e-05	-5.56512e-05	-5.63828e-05	-6.47315e-05	-4.36522e-05	1.60273e-05	7.60895e-05	6.81804e-05	4.78021e-05	-2.72857e-05	-5.6737e-05	-3.85736e-05	1.5226e-05	3.81539e-05	2.19855e-05	7.80033e-06	2.16078e-06	3.59644e-06	9.00988e-07	-2.54191e-05	-3.97352e-05	-2.78908e-05	1.07714e-05	5.81672e-05	7.77989e-05	4.00604e-05	-8.93861e-05	-0.000279175	-0.000495967	-0.000645333	-0.000684946	-0.000639171	-0.000576535	-0.000506982	-0.00040858	-0.000318991	-0.000259256	-0.000246277
	592.816	-1.29983e-05	3.69814e-05	3.71266e-05	-2.09779e-06	-2.55942e-05	-2.49066e-05	-2.47681e-05	-1.88338e-05	-2.77071e-05	-2.70796e-05	-3.35084e-05	-2.85801e-05	-4.77389e-05	-5.40401e-05	-2.59872e-05	3.79192e-05	0.000104691	0.000112266	0.000110167	2.64015e-05	-2.4435e-05	-2.38248e-05	3.11136e-05	6.14908e-05	4.15991e-05	6.42929e-06	-2.41933e-05	-3.85168e-05	-3.88661e-05	-3.58693e-05	-3.6331e-05	-3.40957e-05	-1.71883e-05	2.34133e-05	3.76126e-05	2.3317e-05	-9.77373e-05	-0.00030683	-0.000572676	-0.00068317	-0.000744178	-0.000689459	-0.000609818	-0.000515883	-0.000434222	-0.000338742	-0.000281077	-0.000255461
	591.625	2.50807e-06	1.12082e-05	7.4475e-06	-1.83784e-05	-2.31845e-05	-3.11247e-05	-4.3048e-05	-3.71606e-05	-2.3254e-05	-1.56511e-06	2.01101e-06	-2.11527e-05	-2.39082e-05	-4.1108e-05	-2.23947e-05	3.4011e-05	0.00010537	0.000136341	0.000148434	7.8425e-05	1.01825e-05	-1.33967e-05	2.24685e-05	5.07456e-05	3.73087e-05	3.21746e-06	-3.03739e-05	-4.72014e-05	-4.54746e-05	-3.33438e-05	-2.75219e-05	-2.86604e-05	-2.85287e-05	-8.91056e-06	-5.37882e-07	1.10844e-05	-7.35123e-05	-0.000275863	-0.000563926	-0.000628854	-0.000722175	-0.000688165	-0.000620182	-0.000539635	-0.000471081	-0.000393912	-0.000336196	-0.000280721
	590.434	1.68208e-05	-1.47658e-05	-2.35694e-05	-3.36529e-05	-3.93922e-05	-6.46974e-05	-8.76965e-05	-7.42451e-05	-4.37016e-05	-5.43266e-06	1.21942e-05	-1.55279e-06	3.49384e-05	-6.48297e-06	-2.38961e-05	1.60898e-05	7.96434e-05	0.000133554	0.000147124	9.49643e-05	2.27664e-05	-1.24123e-05	-2.45274e-06	2.04006e-05	1.9629e-05	-6.88628e-07	-2.20202e-05	-3.59439e-05	-3.66672e-05	-3.58328e-05	-3.31943e-05	-3.23486e-05	-3.04744e-05	-1.7193e-05	-8.02904e-07	2.75995e-05	-1.66483e-05	-0.000191364	-0.000465059	-0.000525242	-0.000651362	-0.000655332	-0.000613248	-0.000563934	-0.000518664	-0.000456019	-0.000383662	-0.000296883
	589.242	4.52927e-05	-9.69347e-06	-2.46106e-05	-2.43933e-05	-4.74444e-05	-0.000101452	-0.000141823	-0.000126468	-7.4458e-05	-4.81661e-06	2.86872e-05	2.81713e-05	0.000103125	6.50316e-05	1.96222e-05	1.16071e-05	6.3617e-05	0.000134689	0.000129468	8.66359e-05	1.41394e-05	-3.18031e-05	-3.94057e-05	-1.67136e-05	4.27457e-06	7.64855e-06	4.3574e-06	-3.2221e-06	-1.07483e-05	-3.25271e-05	-4.14986e-05	-3.86552e-05	-2.1028e-05	5.91781e-06	4.35604e-05	6.72046e-05	3.03885e-05	-0.000114661	-0.000322271	-0.000479171	-0.000578605	-0.000595412	-0.000576219	-0.000558424	-0.00053765	-0.000486302	-0.000401786	-0.000281396
	588.051	8.85573e-05	2.24715e-05	5.31213e-06	8.00719e-06	-3.83032e-05	-0.000114004	-0.0001736	-0.000167221	-0.000109272	1.04124e-05	7.72607e-05	5.36637e-05	0.000135014	9.33076e-05	2.56515e-05	6.14887e-06	6.24509e-05	0.000133417	0.000124823	8.36613e-05	4.76443e-06	-5.3758e-05	-6.68781e-05	-3.69011e-05	3.64598e-06	2.94383e-05	4.35605e-05	4.80493e-05	3.73444e-05	-1.20757e-06	-3.21796e-05	-3.66485e-05	-6.76501e-06	4.57116e-05	9.73082e-05	0.000105678	4.12213e-05	-9.85733e-05	-0.000277929	-0.000484711	-0.000539542	-0.000541735	-0.000526815	-0.000517717	-0.000504325	-0.000460838	-0.000383065	-0.000262194
	586.859	0.000104184	6.33853e-05	4.62011e-05	3.82167e-05	-1.65293e-05	-9.67239e-05	-0.000159069	-0.000165467	-0.000112	-8.99351e-06	5.88814e-05	6.43196e-05	0.000127943	7.0525e-05	-7.34996e-06	3.90916e-06	7.9459e-05	0.000136034	0.000123925	7.71351e-05	9.6232e-06	-5.69255e-05	-7.82036e-05	-4.71164e-05	5.49025e-06	4.74055e-05	7.45929e-05	9.13248e-05	8.2807e-05	4.93859e-05	4.42253e-06	-1.26522e-05	1.49187e-05	7.53734e-05	0.000126263	0.000125498	3.5371e-05	-0.00012058	-0.000312064	-0.000491222	-0.000539829	-0.000524793	-0.00050117	-0.000477325	-0.000454175	-0.00040976	-0.00035162	-0.000261378
	585.668	0.000105427	8.53116e-05	7.45643e-05	4.8319e-05	-1.4534e-06	-6.1569e-05	-0.000116479	-0.000128087	-9.41496e-05	-3.30006e-05	2.83182e-05	3.7802e-05	9.04703e-05	-1.31954e-05	-6.82571e-05	-2.85762e-05	6.14977e-05	0.000115638	0.000122884	8.4449e-05	3.83497e-05	-3.77899e-05	-7.6791e-05	-5.8505e-05	-1.09493e-05	4.20542e-05	7.76898e-05	0.000100341	9.94542e-05	8.20814e-05	3.8575e-05	2.28459e-05	4.36839e-05	9.89489e-05	0.000135853	0.000125907	2.97945e-05	-0.000121982	-0.000316705	-0.000494821	-0.000560853	-0.00055066	-0.000517011	-0.000462054	-0.000411832	-0.000360474	-0.000323177	-0.000276031
	584.477	9.97979e-05	7.70441e-05	5.78927e-05	2.01761e-05	-1.16265e-05	-3.76799e-05	-7.12558e-05	-7.78749e-05	-6.67148e-05	-3.54927e-05	-1.03403e-05	-1.22847e-06	3.70491e-05	-8.35606e-05	-0.000119291	-7.51068e-05	-2.106e-06	6.90733e-05	0.000117469	0.000103092	0.000101118	1.28728e-05	-6.42509e-05	-7.8041e-05	-5.33721e-05	-7.62665e-07	4.08745e-05	6.22757e-05	7.44819e-05	7.26891e-05	4.06358e-05	3.4202e-05	5.97007e-05	0.000103122	0.000129755	0.000116887	2.78515e-05	-0.000125694	-0.000327351	-0.000494939	-0.000591897	-0.000604379	-0.000570009	-0.000489022	-0.000403708	-0.0003326	-0.000299875	-0.000280167
	583.285	9.58834e-05	5.12621e-05	1.80635e-06	-3.09169e-05	-3.38902e-05	-2.64038e-05	-3.08661e-05	-3.60642e-05	-3.59017e-05	-2.85108e-05	-2.99629e-05	-3.34077e-05	-8.51978e-06	-9.8414e-05	-0.000141721	-0.00012437	-7.96456e-05	4.40374e-06	8.86602e-05	0.000123484	0.000140767	5.94008e-05	-5.81632e-05	-0.000107803	-0.000125948	-5.05278e-05	1.00087e-05	2.15409e-05	4.07255e-05	4.21173e-05	2.18883e-05	2.45419e-05	7.75299e-05	0.000123735	0.000115441	9.66409e-05	1.75394e-05	-0.000134213	-0.000351416	-0.00052132	-0.000632142	-0.000666572	-0.000646344	-0.000562049	-0.00045686	-0.00036301	-0.000314576	-0.000286616
	582.094	8.55208e-05	3.59966e-05	-3.50122e-05	-5.57598e-05	-2.71302e-05	5.34705e-06	1.99383e-05	1.30557e-05	2.43761e-06	-7.62893e-06	-2.21502e-05	-2.95867e-05	-2.88069e-05	-8.44801e-05	-0.000135563	-0.000141234	-0.000108446	-2.77787e-05	8.60229e-05	0.00013464	0.00014839	8.94641e-05	-5.67477e-05	-0.000118073	-0.000149708	-7.65413e-05	5.99609e-06	1.05557e-05	3.17095e-05	2.90463e-05	1.09329e-05	2.6529e-05	0.000108339	0.000173153	0.000109783	8.31971e-05	-1.15038e-05	-0.000166606	-0.000407606	-0.000573985	-0.000669292	-0.000701969	-0.00070302	-0.00064497	-0.00055137	-0.000450664	-0.000383919	-0.000324123
	580.902	6.39041e-05	3.13376e-05	-3.43063e-05	-4.59506e-05	-6.63638e-06	1.86524e-05	4.96773e-05	6.04929e-05	5.46477e-05	3.86752e-05	1.83635e-05	-1.39303e-06	-3.90737e-05	-8.27701e-05	-0.000113225	-0.000118735	-8.18991e-05	-2.05807e-05	9.70601e-05	0.000134344	0.000122055	8.10084e-05	-4.32532e-05	-7.58081e-05	-9.49852e-05	-2.89784e-05	2.57803e-05	3.12294e-05	4.65772e-05	4.48276e-05	3.10435e-05	5.94169e-05	0.000150381	0.000208351	0.000110864	7.02542e-05	-5.47471e-05	-0.000214118	-0.00046273	-0.000615083	-0.000687203	-0.000707404	-0.00072642	-0.000706808	-0.000645372	-0.000560045	-0.000486168	-0.000407811
	579.711	4.58612e-05	2.50562e-05	-2.74227e-05	7.07967e-06	1.34479e-05	7.68491e-06	3.30596e-05	8.15709e-05	8.7842e-05	7.35116e-05	5.59176e-05	1.57525e-05	-4.02927e-05	-8.47389e-05	-8.67605e-05	-6.62744e-05	-1.68021e-05	3.38566e-05	0.000134762	0.00014627	0.000102853	5.16851e-05	-2.93976e-05	-3.95132e-05	-1.37358e-05	2.79156e-05	6.12585e-05	7.20411e-05	7.58661e-05	7.6327e-05	7.48387e-05	0.00010852	0.000161502	0.000181265	7.32509e-05	3.10956e-05	-9.67815e-05	-0.000255464	-0.000488729	-0.000622167	-0.00067474	-0.000681553	-0.000708798	-0.00072124	-0.000692427	-0.000632646	-0.000569332	-0.000504626
	578.52	2.07533e-05	-2.08466e-06	-4.19158e-05	1.15288e-05	-1.23054e-06	-1.25144e-05	-3.53986e-06	6.22896e-05	9.81778e-05	9.68834e-05	6.92373e-05	1.74029e-05	-3.54818e-05	-7.47432e-05	-5.65232e-05	-4.48689e-07	7.92484e-05	0.000128424	0.000169416	0.000146984	7.73878e-05	1.07668e-05	-1.8372e-05	-1.04352e-05	3.83852e-05	8.3935e-05	0.000106349	0.000115268	0.000106773	0.000105232	0.000111282	0.000139058	0.000149921	0.000127601	6.79594e-05	2.42773e-05	-0.00012096	-0.000275556	-0.000471163	-0.000581474	-0.000626966	-0.000633422	-0.000661324	-0.000689278	-0.000686377	-0.000653905	-0.000614954	-0.00058066
	577.328	-6.59141e-06	-3.79357e-05	-6.73921e-05	-1.32502e-05	-4.3799e-05	-3.73188e-05	-2.34274e-05	1.73394e-05	6.11497e-05	5.67051e-05	3.74793e-05	8.22079e-06	-1.18148e-05	-3.62041e-05	-1.43249e-05	4.49392e-05	0.000123243	0.000172551	0.000165723	0.000120345	5.08972e-05	-3.07032e-06	-1.63907e-05	4.96046e-06	6.00553e-05	0.000119543	0.000140564	0.00014276	0.000123673	0.000116975	0.000121687	0.000141476	0.000143535	0.0001223	9.07431e-05	5.20929e-05	-0.000110442	-0.000270351	-0.000453986	-0.000559666	-0.000585778	-0.000589627	-0.000614144	-0.000648865	-0.000668493	-0.000658424	-0.000637701	-0.000609984
	576.137	-4.73235e-05	-7.22511e-05	-9.6785e-05	-7.0387e-05	-7.2644e-05	-5.2588e-05	-3.45126e-05	-4.15511e-05	-1.11135e-05	-3.47257e-06	7.07093e-07	9.74228e-06	2.77782e-05	2.93847e-05	3.41829e-05	5.77092e-05	9.84227e-05	0.00014401	0.000130137	9.32879e-05	3.51352e-05	-1.32453e-05	-3.55696e-05	-8.25269e-06	4.73823e-05	0.000114716	0.000142655	0.000143428	0.000125455	0.000117542	0.000110537	0.000126769	0.000135389	0.000130754	0.000115337	8.74673e-05	-7.31207e-05	-0.000244424	-0.000444648	-0.000567264	-0.000584008	-0.000574047	-0.000582501	-0.000614108	-0.000656879	-0.000665756	-0.000646678	-0.000591993
	574.945	-7.21279e-05	-0.000104166	-0.000112628	-0.000115433	-6.85886e-05	-6.53044e-05	-8.42244e-05	-0.000115151	-9.68008e-05	-7.85748e-05	-2.31819e-05	2.18118e-05	6.00962e-05	7.37339e-05	6.2588e-05	4.86198e-05	5.16335e-05	7.89351e-05	8.25986e-05	7.09191e-05	3.22585e-05	-1.94213e-05	-5.74738e-05	-3.17806e-05	1.45114e-05	7.97456e-05	0.000110146	0.000114256	0.000109289	0.000110109	0.000112238	0.000114212	0.000115035	0.000110762	9.9356e-05	8.01755e-05	-3.76288e-05	-0.000216002	-0.000440467	-0.000594819	-0.000614679	-0.000579278	-0.000556941	-0.000577642	-0.00064041	-0.00066614	-0.000641286	-0.000553898
	573.754	-7.20859e-05	-0.00011208	-0.000114714	-0.000123721	-7.0968e-05	-8.56046e-05	-0.000137593	-0.000170497	-0.000146742	-9.47563e-05	-3.15196e-05	3.55501e-05	6.92948e-05	7.20674e-05	6.02627e-05	4.34907e-05	3.81965e-05	4.93955e-05	6.44373e-05	6.86848e-05	4.1561e-05	-1.31998e-05	-6.40247e-05	-5.46572e-05	-1.41414e-05	4.46207e-05	7.50565e-05	8.25048e-05	8.62249e-05	9.34742e-05	0.000115497	0.000112981	9.86881e-05	7.22929e-05	5.69504e-05	3.57938e-05	-3.81957e-05	-0.000202934	-0.000435749	-0.000621406	-0.000666775	-0.000610067	-0.000543795	-0.000538551	-0.00059817	-0.000638867	-0.000619231	-0.000530603
	572.562	-7.14468e-05	-0.000104945	-0.000104806	-0.000115393	-9.46075e-05	-0.000123718	-0.000177917	-0.000193618	-0.000135641	-5.83984e-05	-2.93038e-05	3.17154e-05	5.13935e-05	3.69541e-05	2.40565e-05	1.84308e-05	3.13835e-05	3.87991e-05	6.29331e-05	7.60921e-05	5.65011e-05	3.01046e-07	-5.45917e-05	-5.52679e-05	-1.48775e-05	3.62943e-05	5.91697e-05	6.168e-05	6.35107e-05	7.66441e-05	0.000122719	0.000131919	0.000109912	6.76098e-05	3.88913e-05	7.22921e-06	-6.5966e-05	-0.000203412	-0.000430972	-0.000636513	-0.000705015	-0.000645972	-0.000547014	-0.000503005	-0.000533516	-0.000579498	-0.000581236	-0.000524738
	571.371	-7.65928e-05	-7.71213e-05	-7.02933e-05	-9.23865e-05	-0.000110964	-0.000141834	-0.000164859	-0.000154105	-8.75199e-05	-1.23331e-05	-2.06236e-05	1.15335e-05	1.77672e-05	3.42979e-06	-1.63962e-05	-2.95676e-05	-1.19375e-06	3.01962e-05	6.40369e-05	8.79538e-05	7.60537e-05	2.65214e-05	-2.18882e-05	-2.54973e-05	8.45673e-06	4.63321e-05	5.16561e-05	4.32101e-05	3.67698e-05	5.54897e-05	0.000110813	0.000149868	0.000147731	0.000105062	5.39948e-05	3.80627e-06	-7.93555e-05	-0.000219677	-0.000435112	-0.000629268	-0.000712445	-0.000674905	-0.000573726	-0.000502678	-0.000499195	-0.000543349	-0.00056656	-0.000543352
	570.18	-7.44432e-05	-1.45531e-05	-2.00175e-05	-6.18026e-05	-9.65678e-05	-0.000112865	-9.37644e-05	-6.88624e-05	-1.72156e-05	1.23434e-05	-6.03293e-06	-1.16145e-05	-1.90546e-05	-3.13394e-05	-5.8897e-05	-7.27394e-05	-3.4476e-05	1.6192e-05	6.48209e-05	0.000103092	9.663e-05	5.31376e-05	1.1163e-05	1.00096e-05	3.17062e-05	5.06569e-05	3.47935e-05	2.16464e-05	1.26504e-05	3.04632e-05	7.95496e-05	0.00013182	0.000160865	0.000142504	8.46226e-05	7.30556e-06	-0.000102826	-0.000256255	-0.000454809	-0.0006217	-0.000703069	-0.000690501	-0.000618713	-0.000547713	-0.000543549	-0.00057714	-0.000594337	-0.00057406
	568.988	-5.95971e-05	1.42019e-05	5.59073e-06	-3.86138e-05	-5.46938e-05	-4.01023e-05	1.16137e-05	2.37929e-05	2.79267e-05	2.0226e-05	-1.5506e-06	-2.55706e-05	-2.60135e-05	-3.57159e-05	-6.37558e-05	-6.67087e-05	-4.2559e-05	1.12657e-05	6.90127e-05	0.000117509	0.000116887	8.08632e-05	4.1184e-05	3.20866e-05	3.55442e-05	3.2993e-05	6.47935e-06	-7.77041e-06	-1.02905e-05	7.73488e-07	3.03773e-05	7.20798e-05	0.000124415	0.000129431	8.21764e-05	-1.37786e-05	-0.000141074	-0.000313279	-0.000495683	-0.000631947	-0.000692751	-0.000691907	-0.000661257	-0.00064353	-0.000639398	-0.000656755	-0.000643036	-0.000596475
	567.797	-6.0421e-05	-1.09876e-06	-2.53802e-07	-1.49733e-05	-1.67262e-06	2.73641e-05	6.40218e-05	5.89596e-05	3.33513e-05	4.46677e-05	1.15464e-05	-2.55195e-05	-6.35205e-06	-4.35875e-06	-3.89613e-05	-1.89111e-05	-2.64386e-06	2.86014e-05	7.61547e-05	0.000127441	0.000121445	8.95575e-05	5.19771e-05	3.51111e-05	3.0635e-05	1.33067e-05	-1.19879e-05	-2.52927e-05	-3.35795e-05	-2.68678e-05	-1.12786e-05	1.48418e-05	3.73566e-05	4.78143e-05	3.10599e-05	-5.46132e-05	-0.000203099	-0.000360994	-0.000519845	-0.000647953	-0.00069814	-0.000701429	-0.000697211	-0.000731689	-0.000722467	-0.000718407	-0.00067685	-0.00061069
	566.605	-6.52331e-05	-3.37593e-05	-1.60432e-05	1.1339e-05	4.50301e-05	6.87617e-05	5.8754e-05	3.59836e-05	2.19314e-05	7.74971e-05	5.74109e-05	1.8379e-05	2.08658e-05	4.27332e-06	-5.72734e-06	3.01951e-05	4.89626e-05	3.74727e-05	6.46191e-05	0.00011827	0.000101895	7.58644e-05	3.59616e-05	8.87507e-06	6.65236e-06	-9.42281e-06	-2.11184e-05	-2.70311e-05	-4.03204e-05	-3.90609e-05	-4.94438e-05	-5.58578e-05	-7.11753e-05	-5.14016e-05	-3.66827e-05	-8.8239e-05	-0.000239504	-0.000377644	-0.000509028	-0.000629441	-0.000693465	-0.000709976	-0.000721601	-0.000786528	-0.000759108	-0.000737555	-0.000679668	-0.000608352
	565.414	-5.16777e-05	-3.7064e-05	-6.02777e-06	4.49777e-05	7.13905e-05	6.08168e-05	8.88564e-06	-6.97443e-06	8.76226e-06	0.000100165	0.000138931	9.77094e-05	4.63069e-05	9.69365e-06	7.1337e-06	4.95133e-05	5.62785e-05	1.48195e-05	2.4969e-05	8.60366e-05	7.81448e-05	6.39319e-05	2.53339e-05	-1.09829e-05	-1.57249e-05	-2.97542e-05	-2.47391e-05	-1.35756e-05	-2.05918e-05	-2.65295e-05	-7.07295e-05	-9.91729e-05	-0.000133298	-0.00011086	-8.24769e-05	-0.000109839	-0.000241379	-0.000349737	-0.000459072	-0.000572213	-0.000671613	-0.000714187	-0.000745999	-0.000804731	-0.000771976	-0.000736263	-0.000684441	-0.000609481
	564.223	-5.49007e-06	9.71798e-06	4.35505e-05	8.03142e-05	7.08585e-05	1.83726e-05	-3.64833e-05	-3.4284e-05	1.2541e-05	0.000112302	0.000171144	0.000142643	5.26958e-05	2.26375e-06	-6.12791e-06	2.5329e-05	8.16997e-06	-5.20174e-05	-3.42598e-05	3.83952e-05	7.25933e-05	7.76935e-05	4.61774e-05	2.5784e-06	-2.0359e-05	-3.31333e-05	-1.07378e-05	2.73116e-05	6.37514e-05	1.05359e-05	-5.32621e-05	-9.89764e-05	-0.000122637	-0.000105935	-8.50354e-05	-0.000110911	-0.000216546	-0.000315646	-0.000427254	-0.000540259	-0.00065628	-0.00072454	-0.000768092	-0.000798928	-0.000776765	-0.00074109	-0.000713111	-0.000641708
	563.031	5.93955e-05	7.00806e-05	8.97101e-05	9.53175e-05	5.29763e-05	-1.71608e-05	-4.72418e-05	-7.08086e-06	5.29239e-05	0.00013383	0.000147886	8.58439e-05	-4.84519e-07	-4.79488e-05	-6.23565e-05	-4.76614e-05	-6.57006e-05	-9.86991e-05	-7.21723e-05	-4.43703e-06	6.93521e-05	9.70415e-05	7.5246e-05	2.75205e-05	-4.86069e-06	-9.04029e-06	2.51566e-05	7.02282e-05	9.17872e-05	2.39306e-05	-3.37808e-05	-7.25773e-05	-7.36153e-05	-6.77642e-05	-6.31403e-05	-0.000104339	-0.000199517	-0.000328752	-0.000472053	-0.000590351	-0.000693959	-0.000746322	-0.00076645	-0.000755353	-0.000747636	-0.000723702	-0.000722193	-0.000672642
	561.84	0.000119693	0.000107065	9.03728e-05	8.23108e-05	4.12612e-05	-7.39321e-06	-2.47345e-05	1.89732e-05	8.77666e-05	0.000113645	6.819e-05	-9.92219e-06	-5.88835e-05	-9.68158e-05	-9.85264e-05	-9.45091e-05	-0.000114459	-0.00011509	-8.14623e-05	-9.88342e-06	7.09456e-05	0.000103127	9.0537e-05	5.23709e-05	3.49253e-05	3.79078e-05	6.49166e-05	8.51599e-05	6.83515e-05	1.46505e-05	-1.95886e-05	-3.72629e-05	-2.72914e-05	-2.64096e-05	-4.77434e-05	-9.69334e-05	-0.00019395	-0.000353957	-0.000541991	-0.000690758	-0.000773419	-0.000787	-0.000755516	-0.000713436	-0.000690299	-0.00067807	-0.000701585	-0.000693001
	560.648	0.000161051	0.000104045	6.60675e-05	6.62283e-05	5.12852e-05	3.38174e-05	3.43936e-06	-1.72659e-06	4.27112e-05	4.34698e-05	-9.63462e-06	-8.44499e-05	-0.000132936	-0.00015817	-0.000133406	-9.70924e-05	-8.6442e-05	-6.47737e-05	-3.92067e-05	2.08343e-05	8.14347e-05	0.000105494	9.79855e-05	8.15e-05	7.59451e-05	7.65318e-05	7.4943e-05	5.89103e-05	1.47806e-05	-1.36321e-05	-1.31362e-05	1.98164e-06	1.79317e-05	1.62243e-05	-2.42506e-05	-7.48173e-05	-0.000183413	-0.00035885	-0.000584234	-0.000765983	-0.000839662	-0.000814454	-0.000746837	-0.000689607	-0.000659799	-0.000653586	-0.000669957	-0.000688997
	559.457	0.000157493	7.83527e-05	5.4618e-05	6.43764e-05	6.9124e-05	5.45715e-05	-8.84974e-06	-8.19227e-05	-0.000113129	-6.45185e-05	-7.46975e-05	-0.000106585	-0.000138216	-0.000155484	-0.000127185	-5.79469e-05	-1.70065e-05	1.43822e-05	2.94789e-05	6.54595e-05	9.98491e-05	0.000112821	0.000111721	0.000118758	0.000113659	9.79585e-05	5.69397e-05	2.67957e-06	-4.07842e-05	-4.78318e-05	-1.72412e-05	2.24283e-05	5.05091e-05	5.62867e-05	1.33152e-05	-3.62515e-05	-0.000156847	-0.000337546	-0.000574552	-0.000756586	-0.000819854	-0.000793849	-0.000727648	-0.000679653	-0.000648027	-0.000644352	-0.00064623	-0.00065554
	558.266	9.30944e-05	5.63199e-05	6.29559e-05	9.63645e-05	8.87186e-05	2.64116e-05	-8.88748e-05	-0.000185896	-0.000191426	-0.000130962	-9.43676e-05	-8.9447e-05	-0.000110155	-0.000126656	-9.90572e-05	-1.59998e-05	5.6793e-05	0.000102705	0.000111257	0.000122969	0.000132653	0.000139122	0.000143128	0.000170147	0.000154785	0.000116759	4.26328e-05	-3.56478e-05	-7.5923e-05	-6.97324e-05	-3.30505e-05	1.3563e-05	5.50369e-05	6.31528e-05	4.93933e-05	4.47599e-06	-0.000123628	-0.000300626	-0.000527047	-0.000682213	-0.000739948	-0.000734211	-0.000702126	-0.000678818	-0.000658467	-0.000646275	-0.000636115	-0.000613081
	557.074	2.83748e-05	4.40491e-05	6.58868e-05	0.00010486	7.43626e-05	-3.27269e-05	-0.000181635	-0.000276331	-0.000244075	-0.000157297	-7.50167e-05	-4.59759e-05	-6.42193e-05	-8.25197e-05	-5.41873e-05	4.00476e-05	0.000120046	0.000151925	0.000143706	0.000135154	0.000135001	0.000148684	0.000164793	0.000191898	0.000179699	0.000140181	6.16882e-05	-2.17641e-05	-6.84655e-05	-6.96153e-05	-4.42861e-05	7.39692e-06	6.46747e-05	6.52097e-05	4.61732e-05	7.826e-06	-0.000112553	-0.000281494	-0.000482106	-0.000609105	-0.000655513	-0.000655033	-0.000651543	-0.000656383	-0.000659366	-0.000651512	-0.000607798	-0.00053954
	555.883	-1.45076e-05	2.90785e-05	3.61385e-05	5.69601e-05	9.38569e-06	-9.30593e-05	-0.000232641	-0.000294095	-0.000256828	-0.000150236	-5.60961e-05	-2.82206e-05	-4.67851e-05	-5.91958e-05	-2.37528e-05	7.12553e-05	0.000146723	0.000155612	0.000122162	9.49396e-05	9.77143e-05	0.000134415	0.00016239	0.000181007	0.000183019	0.000160826	9.72282e-05	2.29368e-05	-3.59172e-05	-5.22651e-05	-2.58118e-05	3.86243e-05	0.000109486	8.55372e-05	3.42931e-05	-1.36302e-05	-0.000134143	-0.000287221	-0.000474287	-0.000582611	-0.000606962	-0.000589818	-0.000591516	-0.00061363	-0.000632224	-0.000637575	-0.000573974	-0.000489715
	554.691	-5.38581e-05	-3.06973e-06	5.9789e-06	1.28752e-05	-4.67751e-05	-0.000125451	-0.000232267	-0.000269666	-0.00024334	-0.000125426	-5.09895e-05	-2.99979e-05	-4.08884e-05	-3.85862e-05	3.36437e-06	8.06657e-05	0.000134376	0.000111316	7.62762e-05	4.37914e-05	4.85012e-05	9.93424e-05	0.000137179	0.000147697	0.000165547	0.000168666	0.00013593	7.87868e-05	1.10276e-05	-1.04613e-05	2.05953e-05	9.36227e-05	0.000160746	0.00013898	3.62448e-05	-4.65562e-05	-0.000179566	-0.000317586	-0.000495806	-0.000603911	-0.000613034	-0.000576919	-0.000564699	-0.000586621	-0.000595306	-0.000604938	-0.000536422	-0.000463976
	553.5	-7.82153e-05	-3.1337e-05	-6.701e-06	1.02882e-05	-3.64662e-05	-8.68044e-05	-0.000182256	-0.000208992	-0.00019842	-0.000104247	-5.3238e-05	-2.87205e-05	-2.73742e-05	-1.68344e-05	2.26731e-05	6.96257e-05	9.27796e-05	6.94424e-05	3.25504e-05	1.01725e-05	3.15296e-05	7.84386e-05	0.000108592	0.000122628	0.000136688	0.000148957	0.000121086	7.17403e-05	2.80472e-06	-9.55732e-06	4.41312e-05	0.000111242	0.000156879	0.000148149	3.43232e-05	-7.64886e-05	-0.000216934	-0.000351115	-0.000526254	-0.00063977	-0.000650818	-0.000613846	-0.000585404	-0.000587193	-0.000570631	-0.000565472	-0.000510497	-0.000458998
	552.309	-7.29276e-05	-3.24614e-05	-2.34277e-06	1.69217e-05	-1.42403e-05	-6.50753e-05	-0.000123298	-0.000149675	-0.000139908	-8.29634e-05	-3.83908e-05	-1.05826e-05	-5.28301e-06	1.25686e-05	2.53516e-05	4.62104e-05	5.19522e-05	3.40492e-05	-6.13903e-07	9.35161e-07	4.56917e-05	8.2429e-05	9.17518e-05	9.71908e-05	0.000100512	9.73358e-05	3.60597e-05	-2.58767e-05	-9.79643e-05	-8.3677e-05	-2.60105e-06	6.4214e-05	9.6466e-05	0.000100963	1.11366e-05	-0.000100266	-0.000236205	-0.000376763	-0.000532848	-0.000655701	-0.000703842	-0.000685276	-0.000640749	-0.000608982	-0.000567983	-0.000540752	-0.000501414	-0.000469953
	551.117	-5.6278e-06	-7.17172e-07	2.08051e-06	2.77765e-06	-2.01151e-05	-5.89228e-05	-0.000107938	-0.000131988	-0.000111991	-6.19646e-05	-2.04062e-05	6.39316e-06	6.64795e-06	2.53656e-05	9.89816e-06	2.0454e-05	2.7485e-05	4.09682e-05	-2.78271e-05	-1.06971e-05	7.67795e-05	9.19685e-05	8.2004e-05	6.89397e-05	5.29964e-05	2.49565e-05	-6.45454e-05	-0.000141638	-0.00019705	-0.000182459	-9.92124e-05	-2.71148e-05	1.86989e-05	3.00072e-05	-3.76079e-05	-0.000123346	-0.000243433	-0.000392264	-0.000530381	-0.000653706	-0.000724669	-0.0007292	-0.000682963	-0.00063629	-0.000588656	-0.000538547	-0.000506403	-0.000491245
	549.926	6.36124e-05	2.45413e-05	4.04745e-06	-1.32544e-05	-2.83168e-05	-6.10334e-05	-0.000108944	-0.000135654	-0.000116251	-5.86556e-05	-1.90223e-05	3.28552e-06	5.08216e-06	1.46565e-05	-1.61697e-05	-1.11479e-05	1.49378e-05	4.17224e-05	-7.94962e-05	-4.61831e-05	0.000112211	9.62531e-05	7.18973e-05	4.21276e-05	1.21094e-05	-2.84641e-05	-0.000100751	-0.00018077	-0.00024191	-0.000248962	-0.000204863	-0.000135705	-7.61193e-05	-4.25294e-05	-6.20672e-05	-0.000122667	-0.000227223	-0.000378136	-0.000518516	-0.00063487	-0.000700594	-0.000710636	-0.000681405	-0.000657612	-0.00063267	-0.000586536	-0.000551437	-0.000543851
	548.734	9.89045e-05	3.32659e-05	-7.42567e-07	-1.06629e-05	-1.43923e-05	-4.40555e-05	-9.78993e-05	-0.000139548	-0.000128365	-7.08418e-05	-3.28145e-05	-2.10567e-05	-1.374e-05	-1.43921e-05	-3.68819e-05	-3.38917e-05	9.12249e-06	2.73106e-05	-8.1202e-05	-4.50973e-05	0.000114117	9.63787e-05	6.68075e-05	2.24819e-05	-1.0259e-05	-4.57386e-05	-8.39736e-05	-0.000158117	-0.000237693	-0.000278303	-0.000270209	-0.000215275	-0.000140835	-9.63037e-05	-7.42732e-05	-0.000102272	-0.00018356	-0.000332478	-0.000496369	-0.000608402	-0.000653634	-0.000654153	-0.000651958	-0.00067064	-0.000683797	-0.000651555	-0.000613063	-0.000600807
	547.543	6.65889e-05	1.23416e-05	-7.65144e-06	-4.05968e-06	-7.85162e-07	-2.67249e-05	-7.74844e-05	-0.000125512	-0.000140114	-0.000110406	-5.33756e-05	-6.04618e-05	-5.16542e-05	-5.21045e-05	-5.19751e-05	-4.13201e-05	8.83913e-06	1.52048e-05	-3.31424e-05	-5.54764e-06	8.5036e-05	0.000102656	8.13111e-05	2.8791e-05	-4.83226e-06	-4.02754e-05	-6.88772e-05	-0.000125917	-0.000199484	-0.000249853	-0.000258819	-0.000227769	-0.000160728	-0.000106279	-6.48051e-05	-5.99945e-05	-0.000135706	-0.000284335	-0.000480676	-0.000593242	-0.000616796	-0.000595598	-0.000609987	-0.000663644	-0.00070377	-0.000688764	-0.000648533	-0.00062551
	546.352	3.05478e-05	-1.01377e-05	-9.20379e-06	-2.8695e-06	-3.70162e-06	-2.2546e-05	-5.46662e-05	-8.75755e-05	-0.000124235	-0.000122498	-5.93804e-05	-9.45407e-05	-8.90934e-05	-8.56525e-05	-5.59814e-05	-2.4217e-05	2.36042e-05	2.23151e-05	1.22271e-05	2.57743e-05	8.65948e-05	0.000131181	0.000134464	7.23659e-05	8.14043e-06	-3.88333e-05	-5.5411e-05	-8.80076e-05	-0.000139875	-0.000186956	-0.000196026	-0.000172749	-0.000111491	-5.44791e-05	-2.23253e-05	-2.78903e-05	-0.000117816	-0.000272603	-0.000483606	-0.000592382	-0.000594309	-0.000546523	-0.000558634	-0.000620461	-0.000666162	-0.000651723	-0.000610313	-0.000582641
	545.16	1.06641e-05	-1.57804e-05	4.93541e-06	1.11861e-05	1.20468e-06	-1.76224e-05	-3.4304e-05	-4.5193e-05	-8.08031e-05	-0.000112914	-4.41491e-05	-9.03418e-05	-9.49673e-05	-7.16233e-05	-4.01232e-05	-2.23431e-06	4.03816e-05	4.77872e-05	3.96815e-05	3.84264e-05	9.30982e-05	0.000149395	0.000176397	0.000122124	5.94763e-06	-3.94912e-05	-5.79554e-05	-6.55175e-05	-8.26332e-05	-0.000102978	-9.57597e-05	-6.04282e-05	-2.95645e-05	-4.2051e-06	-6.60887e-06	-3.22234e-05	-0.000155376	-0.000323683	-0.000502284	-0.000584976	-0.000573702	-0.000518412	-0.000492016	-0.000521253	-0.000559725	-0.000558628	-0.000512085	-0.00048478
	543.969	-3.37442e-06	2.25674e-05	4.4648e-05	6.24316e-05	4.78295e-05	1.63801e-05	-4.07781e-06	-1.55667e-05	-4.5112e-05	-9.42833e-05	-2.17636e-05	-3.83204e-05	-4.68186e-05	-1.85921e-05	-7.46906e-08	2.75026e-05	5.66947e-05	6.94765e-05	6.70474e-05	5.88109e-05	0.000106791	0.000162481	0.000224369	0.000175996	-2.42799e-06	-3.66752e-05	-7.0665e-05	-6.97982e-05	-4.13873e-05	-1.4821e-05	1.21295e-05	9.8837e-06	4.60012e-05	2.88602e-05	-1.79369e-05	-7.30744e-05	-0.000209064	-0.000371307	-0.000506945	-0.000550299	-0.000531976	-0.000491164	-0.000435049	-0.000428684	-0.00045993	-0.000449039	-0.000404726	-0.000387083
	542.777	9.9981e-06	0.000115684	9.65316e-05	0.0001228	0.000107796	5.97333e-05	2.6155e-05	-7.13607e-06	-3.50331e-05	-6.81136e-05	3.13314e-06	2.36439e-05	3.63e-05	5.60613e-05	4.96487e-05	5.58486e-05	7.58711e-05	9.02502e-05	9.18685e-05	9.44138e-05	0.000121652	0.000114607	0.000205147	0.000194591	-2.48496e-05	-3.02911e-05	-7.48309e-05	-7.9648e-05	-2.62767e-05	3.97983e-05	2.30861e-05	1.38363e-05	3.82933e-05	-4.87941e-06	-6.1721e-05	-0.00013111	-0.000249818	-0.000368961	-0.000472125	-0.000494107	-0.000486287	-0.000468438	-0.000405615	-0.00036924	-0.000400052	-0.00037398	-0.000332203	-0.000319629
	541.586	5.70718e-05	0.000184541	0.00016092	0.000177451	0.000152608	9.78329e-05	4.58219e-05	-3.54296e-06	-6.21698e-05	-6.89711e-05	2.61479e-06	5.79926e-05	0.000102706	0.000120536	9.98805e-05	8.17123e-05	7.62488e-05	9.79275e-05	0.000116539	0.000118777	0.000117823	6.50353e-05	0.000151512	0.000122829	-3.51074e-05	-2.9518e-05	-6.98379e-05	-7.40943e-05	-2.24217e-05	3.13798e-05	6.12465e-05	-3.40309e-05	-3.9485e-05	-7.74172e-05	-0.000110627	-0.000161605	-0.00024343	-0.000336094	-0.000425907	-0.000456284	-0.000464818	-0.000457081	-0.000420604	-0.000395063	-0.000437234	-0.000371391	-0.000327892	-0.00031814
	540.395	8.48183e-05	0.000143705	0.000155354	0.000158377	0.000136773	8.97398e-05	3.52517e-05	-2.53418e-05	-0.00011973	-9.65046e-05	-1.67796e-05	7.01163e-05	0.000137641	0.000165938	0.000149962	0.000106499	8.54795e-05	9.20838e-05	0.000109882	0.000103591	6.68882e-05	-6.29011e-06	3.2126e-05	8.74181e-06	-3.64418e-05	-4.95339e-05	-5.92061e-05	-5.41674e-05	-2.69363e-05	-4.6577e-05	-5.88589e-05	-7.53716e-05	-0.000139304	-0.000158173	-0.000146248	-0.000174178	-0.000231425	-0.000320696	-0.000416666	-0.000480147	-0.000492786	-0.000466994	-0.000448719	-0.000437513	-0.000469731	-0.000422624	-0.000394586	-0.000395859
	539.203	9.44527e-05	5.10298e-05	8.09431e-05	7.79883e-05	6.87132e-05	5.0947e-05	-3.30132e-06	-7.89351e-05	-0.000188553	-0.000146561	-3.99897e-05	7.15639e-05	0.000148459	0.000176913	0.000169925	0.000121134	0.000103718	7.90695e-05	7.85661e-05	5.82395e-05	-6.50692e-06	-4.35502e-05	2.06591e-06	-7.57318e-06	-3.11822e-05	-6.79406e-05	-5.52107e-05	-4.55787e-05	-3.64366e-05	-6.96953e-05	-7.85299e-05	-0.00012823	-0.000221534	-0.000222388	-0.00018797	-0.000179962	-0.000226075	-0.00034351	-0.000467922	-0.000546477	-0.000551923	-0.000502386	-0.000485257	-0.000479592	-0.000497314	-0.000495805	-0.000508461	-0.000536267
	538.012	6.84136e-05	-1.41956e-05	-4.74919e-05	-3.0784e-05	2.6488e-05	1.0269e-05	-6.85713e-05	-0.00016465	-0.000218928	-0.000182591	-7.69556e-05	4.54011e-05	0.000137644	0.000134946	0.000119999	8.74355e-05	9.36652e-05	6.69434e-05	4.94808e-05	1.16235e-05	-3.70555e-05	-3.95689e-05	2.43165e-05	4.035e-05	1.2346e-06	-6.37203e-05	-6.30245e-05	-5.24895e-05	-3.26893e-05	-4.74224e-05	-8.86919e-05	-0.000164079	-0.000253135	-0.000266872	-0.000233456	-0.000203072	-0.000235592	-0.000356392	-0.00049916	-0.000598063	-0.000593621	-0.000537821	-0.000507614	-0.000505614	-0.000536245	-0.00057334	-0.000617336	-0.000654724
	536.82	7.41886e-05	-2.22719e-05	-5.75865e-05	-3.8606e-05	3.02661e-05	-1.72552e-05	-0.000135507	-0.000234456	-0.000229017	-0.000232058	-0.000118361	-7.62958e-06	9.01668e-05	5.23749e-05	1.6255e-05	7.6354e-06	4.41051e-05	3.70131e-05	1.94921e-05	-2.38882e-05	-1.29369e-05	1.10373e-06	7.28164e-05	0.000114501	5.94356e-05	-2.43148e-05	-5.21797e-05	-4.4257e-05	-1.18483e-05	-2.92368e-05	-0.000104119	-0.000172157	-0.000244152	-0.000270778	-0.000270006	-0.000233896	-0.000249379	-0.000343299	-0.000474247	-0.000587681	-0.000592843	-0.000548176	-0.00052202	-0.000528631	-0.000565699	-0.000606291	-0.000654868	-0.000685734
	535.629	0.000105655	3.95559e-05	3.58659e-05	4.39054e-05	5.13979e-05	-3.69852e-05	-0.000201687	-0.000286848	-0.000235715	-0.000217367	-0.000126738	-7.17815e-05	-1.87869e-05	-6.65441e-05	-9.21625e-05	-8.58464e-05	-3.03714e-05	-4.1228e-06	-7.7956e-06	-3.29156e-05	2.02462e-05	5.99205e-05	0.000140739	0.000175081	0.000112723	3.17529e-05	-1.61897e-05	-9.25017e-06	1.13067e-05	-1.96312e-05	-9.19902e-05	-0.00014692	-0.000197752	-0.000228446	-0.00025472	-0.00024497	-0.000239776	-0.000265822	-0.000410567	-0.000536043	-0.000560775	-0.00052868	-0.000507366	-0.000527031	-0.000562635	-0.00058309	-0.000581759	-0.00055339
	534.438	0.000121799	0.000108476	9.69175e-05	7.08735e-05	3.54645e-05	-8.73137e-05	-0.000199884	-0.000284185	-0.00022889	-0.000111064	-8.24001e-05	-7.93873e-05	-9.07148e-05	-0.000138785	-0.000156319	-0.000113195	-5.75993e-05	-2.60083e-05	-2.29721e-05	-1.87867e-05	4.45333e-05	0.000111476	0.000182354	0.000197965	0.000141117	7.25186e-05	2.93552e-05	2.58406e-05	2.5448e-05	-1.17536e-05	-6.45391e-05	-0.000129205	-0.000166498	-0.000143769	-0.000177843	-0.000245529	-0.000238918	-0.000241693	-0.000380454	-0.000471057	-0.000502958	-0.000475401	-0.000456955	-0.000491054	-0.00053431	-0.000540181	-0.000485849	-0.000405487
	533.246	9.76841e-05	0.000104751	9.29156e-05	4.48276e-05	-9.86098e-06	-0.00012174	-0.000182569	-0.000241607	-0.000174407	6.70927e-06	1.29387e-05	-2.80397e-05	-9.26911e-05	-0.000143172	-0.000168183	-0.000103683	-5.22941e-05	-2.85899e-05	-2.03229e-05	-1.43891e-06	5.27317e-05	0.000121708	0.000176074	0.000173681	0.000123425	7.06604e-05	4.02976e-05	3.45833e-05	2.27658e-05	-3.86421e-06	-4.13442e-05	-0.000108119	-0.000144342	-4.53911e-05	-5.36462e-05	-0.000294517	-0.000267885	-0.000248033	-0.000361048	-0.000422728	-0.000451567	-0.000427133	-0.000407859	-0.000443211	-0.000489016	-0.000488627	-0.000407526	-0.00031689
	532.055	4.54964e-05	4.98302e-05	2.96192e-05	-1.88677e-05	-6.13362e-05	-0.000158448	-0.000147801	-0.000167783	-6.47256e-05	7.33038e-05	8.19724e-05	2.2458e-05	-4.1062e-05	-9.2432e-05	-0.000124588	-6.7632e-05	-3.00068e-05	-1.59498e-05	-1.14928e-05	1.25709e-05	5.52639e-05	0.000108067	0.000139487	0.000127993	8.83336e-05	5.14364e-05	3.39334e-05	2.71775e-05	1.59327e-05	1.6297e-06	-1.73213e-05	-6.83662e-05	-0.000112153	1.5511e-05	1.07506e-05	-0.000257985	-0.000260859	-0.000269349	-0.000345915	-0.000408804	-0.000440026	-0.000428506	-0.000412189	-0.00043181	-0.000466905	-0.000469643	-0.000410881	-0.000338418
	530.863	1.1678e-05	9.89755e-06	-1.45721e-05	-5.71819e-05	-8.37713e-05	-0.00014	-0.000118899	-9.72032e-05	-6.89829e-06	9.90876e-05	0.000121018	5.39579e-05	-3.23405e-05	-9.35842e-05	-0.000109559	-5.83365e-05	-2.17237e-05	-1.00698e-05	-5.71112e-06	2.16347e-05	5.62561e-05	9.69386e-05	0.000118472	0.00011144	7.80424e-05	4.58249e-05	3.05766e-05	2.44759e-05	2.11915e-05	8.97057e-06	-6.15152e-07	-1.71631e-05	-3.83834e-05	3.51768e-05	8.30889e-06	-0.000156264	-0.000219217	-0.000259761	-0.000333071	-0.000414696	-0.000462362	-0.000474249	-0.000464867	-0.000463323	-0.000467348	-0.000455753	-0.00042794	-0.000383561
	529.672	3.18264e-06	-6.50584e-07	-1.58434e-05	-7.42602e-05	-8.55324e-05	-0.000104627	-7.7476e-05	-2.89187e-05	3.20353e-05	0.000102605	0.000120663	5.51259e-05	-5.19533e-05	-0.000129208	-0.000140154	-0.000100302	-5.40938e-05	-2.29467e-05	-9.24137e-06	2.09907e-05	5.88916e-05	9.47193e-05	0.000122506	0.00013613	0.000119349	9.21035e-05	6.32403e-05	3.6712e-05	1.33262e-05	-7.23048e-06	-6.26895e-06	3.44114e-05	5.64664e-05	0.000107511	9.95647e-05	1.15692e-06	-0.000120448	-0.00020371	-0.000318719	-0.000430719	-0.000505101	-0.000543502	-0.000544582	-0.000515899	-0.000473317	-0.000435544	-0.000436169	-0.000433161
	528.48	1.99696e-05	1.41428e-05	-4.19969e-06	-7.8502e-05	-9.58698e-05	-6.36072e-05	-1.47083e-05	1.63763e-05	5.26357e-05	8.12572e-05	7.71307e-05	4.1668e-06	-9.12251e-05	-0.000170061	-0.000194676	-0.000154191	-8.67336e-05	-4.10149e-05	-8.04405e-06	3.43682e-05	5.89555e-05	0.00011212	0.000161078	0.000184203	0.00017481	0.000135137	8.53957e-05	3.86714e-05	-1.75185e-05	-5.51087e-05	-4.29609e-05	3.27351e-05	9.85582e-05	0.000178891	0.00021328	0.0001422	1.19262e-05	-0.000114987	-0.000290934	-0.000434737	-0.000535663	-0.000584252	-0.00057316	-0.000545988	-0.000477831	-0.000427982	-0.000432973	-0.000447169
	527.289	3.75612e-05	2.98841e-05	-3.05284e-06	-9.86503e-05	-0.000145752	-0.000133448	-2.86803e-05	2.54228e-05	5.80964e-05	5.65673e-05	4.27291e-05	-3.30988e-05	-0.000154203	-0.00019399	-0.000194492	-0.000172937	-0.000123637	-5.48027e-05	4.49334e-06	6.92347e-05	6.54432e-05	0.000121231	0.000203714	0.000212413	0.000183249	0.000127746	6.38074e-05	3.06157e-06	-7.50087e-05	-0.000122167	-0.000110393	-1.83636e-05	7.86032e-05	0.000201453	0.000280157	0.000270885	0.000110948	-6.35003e-05	-0.000269118	-0.000437678	-0.000553765	-0.000599538	-0.000559869	-0.00055003	-0.000471058	-0.000423242	-0.000423378	-0.00043737
	526.098	3.90947e-05	1.24406e-05	-5.29111e-05	-0.000147421	-0.000198435	-0.000180901	-5.46577e-05	7.79334e-06	4.89482e-05	3.6618e-05	1.57691e-05	-4.67686e-05	-0.000172906	-0.000183099	-0.00015521	-0.000149526	-9.9817e-05	-2.77673e-05	3.74499e-05	0.00012741	7.77657e-05	0.000137932	0.000234258	0.000195402	0.0001215	4.93473e-05	-6.03051e-06	-5.48546e-05	-0.000120466	-0.000166566	-0.000176952	-0.000125706	-1.86369e-05	0.000130105	0.000239882	0.000297203	0.000107195	-7.91592e-05	-0.000278785	-0.000449255	-0.000592206	-0.00064089	-0.000536444	-0.000531407	-0.000452225	-0.000426424	-0.000421915	-0.000426537
	524.906	2.68448e-05	-2.06995e-05	-9.93368e-05	-0.000179576	-0.000215873	-0.000189207	-0.000105882	-1.39043e-05	3.66738e-05	3.29047e-05	1.50899e-05	-2.77406e-05	-0.000130585	-0.000123023	-7.65353e-05	-6.31965e-05	-2.84367e-06	2.35377e-05	4.06786e-05	7.95806e-05	0.000128699	6.88861e-05	0.00021458	0.000140912	1.74692e-05	-4.62658e-05	-8.02462e-05	-0.000106939	-0.000139303	-0.0001808	-0.000221139	-0.00020937	-0.000116463	2.58961e-05	0.000129615	0.000206004	1.63847e-05	-0.000168631	-0.000331741	-0.000473843	-0.000626684	-0.000673653	-0.000573821	-0.000477439	-0.000439256	-0.000424224	-0.000425491	-0.000421239
	523.715	1.67384e-05	-4.86067e-05	-0.000125872	-0.000177618	-0.000191717	-0.000156638	-8.62358e-05	-2.4857e-05	2.68607e-05	5.72564e-05	4.7184e-05	1.57098e-05	-4.78561e-05	-2.46208e-05	1.15758e-06	2.60137e-05	0.000145577	0.00011915	1.18605e-05	-0.000138998	5.84592e-05	8.79861e-07	0.000146957	7.09692e-05	-4.85791e-05	-9.20374e-05	-0.000113137	-0.000125092	-0.000140736	-0.000171638	-0.00020867	-0.000221156	-0.00017957	-9.48513e-05	-3.39166e-05	-1.10925e-05	-0.000117862	-0.000269776	-0.000387704	-0.00050124	-0.000647058	-0.000688354	-0.000593384	-0.00044077	-0.000442231	-0.000424099	-0.000440583	-0.000417373
	522.523	1.10868e-05	-4.38703e-05	-0.000108191	-0.000128105	-0.00010127	-6.61841e-05	1.56063e-05	-2.85209e-05	5.52343e-06	5.1849e-05	5.64649e-05	3.62189e-05	1.70487e-05	3.56603e-05	5.86886e-05	9.87072e-05	0.000208206	0.000139162	-1.17542e-05	-0.000173496	-0.000110817	-0.000140708	-6.10433e-05	-2.98192e-05	-4.93919e-05	-6.6059e-05	-9.51299e-05	-0.000118451	-0.000140908	-0.000154682	-0.000163456	-0.000152039	-0.000112743	-0.000107271	-0.000129894	-0.000171544	-0.000234121	-0.000336648	-0.000431094	-0.000521748	-0.000617446	-0.00067281	-0.000512477	-0.000425635	-0.0004523	-0.000441201	-0.000470148	-0.0004067
	521.332	-6.26489e-06	-1.73103e-05	-5.89872e-05	-4.67628e-05	1.17988e-05	3.16314e-05	0.00010547	-3.74065e-05	-3.87703e-05	-8.94063e-06	-8.37105e-06	9.37217e-06	5.78304e-05	6.68032e-05	7.71217e-05	8.81954e-05	0.000170767	8.76544e-05	-4.49919e-05	-0.000157801	-0.000179303	-0.000134074	-4.83408e-05	2.15658e-05	2.16893e-05	6.3639e-06	-4.61177e-05	-9.6241e-05	-0.000135198	-0.000138747	-0.000114186	-7.16348e-05	-2.77206e-05	-8.34822e-05	-0.000158478	-0.000241953	-0.000297914	-0.000353165	-0.000435675	-0.00053656	-0.000552118	-0.000628892	-0.000491642	-0.000436738	-0.000454406	-0.00045715	-0.000477149	-0.0003839
	520.141	-1.92624e-05	2.33576e-05	2.41768e-05	7.76584e-05	0.000130518	0.000131925	0.000123298	-7.43386e-05	-0.000123852	-0.000152424	-0.000113287	-2.1129e-05	7.10707e-05	7.33455e-05	5.43292e-05	1.6607e-05	3.69481e-05	-3.13813e-05	-8.3227e-05	-0.000109988	-0.00016465	1.61016e-05	0.000137457	0.000179377	0.000124443	8.85509e-05	1.29122e-05	-5.50071e-05	-0.000110521	-0.000117445	-7.83975e-05	-1.14459e-05	4.25332e-05	-1.77697e-05	-0.00012591	-0.000262698	-0.000339059	-0.0003457	-0.000406979	-0.000533894	-0.000437663	-0.000562586	-0.00050446	-0.000480106	-0.000471746	-0.000480128	-0.000464994	-0.000385596
	518.949	-1.59953e-06	7.32579e-05	0.00011137	0.000170689	0.000211135	0.000187008	6.14555e-05	-0.000123047	-0.000267976	-0.000264084	-0.000157289	2.40709e-06	6.94836e-05	0.000100275	2.95267e-05	-5.9694e-05	-0.000122505	-0.000145021	-0.000125471	-5.91045e-05	-3.98913e-05	0.000173966	0.000266468	0.000289704	0.000224009	0.000157733	6.65006e-05	-4.94359e-06	-6.40341e-05	-8.03765e-05	-5.48325e-05	-9.78926e-06	1.65397e-05	-4.63859e-05	-0.000141454	-0.000267915	-0.000353623	-0.000338445	-0.000383502	-0.000505637	-0.000415718	-0.00048596	-0.000512413	-0.000537021	-0.000516589	-0.000504275	-0.000449294	-0.000403786
	517.758	3.24859e-05	0.000121274	0.000138798	0.000161556	0.000212658	0.000143253	-4.92627e-06	-0.000165717	-0.000252037	-0.000337309	-0.000118598	5.23235e-05	6.49277e-05	0.000161168	3.26132e-05	-0.000135983	-0.000239542	-0.000232282	-0.000165547	-7.09621e-05	5.56966e-05	0.000190047	0.000294686	0.000324245	0.000273029	0.0001965	0.000109024	4.16779e-05	-2.76901e-06	-1.65725e-05	-2.48745e-05	-3.30317e-05	-5.88691e-05	-0.000118451	-0.000190499	-0.000278497	-0.000354728	-0.000343035	-0.000349839	-0.000482048	-0.000401449	-0.000399184	-0.00048232	-0.000550389	-0.000551431	-0.000502295	-0.000427168	-0.000396836
	516.566	3.64234e-05	0.000104491	3.93558e-05	4.55697e-05	0.000141277	-7.20144e-05	-0.000176453	-0.000208386	-0.000236098	-0.000297654	-5.5973e-05	5.26375e-05	8.53802e-06	0.000240131	5.69045e-05	-0.000177068	-0.000274499	-0.000260135	-0.00021331	-0.000167665	7.27704e-05	0.00013582	0.000263067	0.000306244	0.000267023	0.000194348	0.000129193	6.87902e-05	3.93705e-05	2.51105e-05	-1.32121e-05	-6.71788e-05	-0.000171589	-0.000250831	-0.000281384	-0.000296038	-0.000364469	-0.000378116	-0.000324667	-0.000453627	-0.000420685	-0.000361709	-0.000437017	-0.000511134	-0.000519261	-0.00046325	-0.000387712	-0.0003683
	515.375	-6.78602e-06	2.78768e-05	-1.34531e-05	-7.56314e-07	6.50446e-05	-0.000100974	-0.00019704	-0.000251055	-0.000220159	-0.00019929	-1.55783e-05	-3.38124e-06	-2.82747e-05	0.000230617	8.7843e-05	-0.000184394	-0.00023887	-0.000223781	-0.000227953	-0.000233192	-1.73511e-05	5.91133e-05	0.000178176	0.000233372	0.00019887	0.00014889	0.000128117	7.89772e-05	6.47332e-05	4.04791e-05	-3.25221e-05	-0.000109936	-0.000230546	-0.000322334	-0.000336902	-0.000301216	-0.000315487	-0.000387232	-0.000432146	-0.00042341	-0.000432332	-0.000389461	-0.000407344	-0.000431831	-0.000426447	-0.000393983	-0.000339334	-0.000334525
	514.184	-7.9821e-05	-0.000110327	-3.69365e-05	-1.59755e-06	4.00987e-05	-5.43344e-05	-0.000132534	-0.000241253	-0.000223167	-0.00011589	-3.93895e-05	-5.32936e-05	-3.7547e-05	0.000116891	0.000144904	-0.000154212	-0.000157421	-0.000121947	-0.000176825	-0.00023374	-0.000135685	-4.58029e-05	0.000109527	0.000178749	0.000150363	0.000101747	0.000113548	0.000108476	8.93062e-05	1.19267e-05	-6.27132e-05	-0.000147662	-0.00025466	-0.000348365	-0.000349013	-0.00029616	-0.000263326	-0.000327113	-0.000340021	-0.000392234	-0.000429835	-0.000431942	-0.000400745	-0.000377707	-0.000342942	-0.000335183	-0.000304665	-0.000313556
	512.992	-0.000112183	-0.000130692	-1.04595e-05	4.89464e-05	5.96432e-05	-3.33596e-05	-0.000142574	-0.000234208	-0.000229908	-0.00014575	-9.63187e-05	-7.48003e-05	-1.02113e-05	0.000120061	0.000181326	-8.54843e-05	-5.21534e-05	-1.24202e-05	-7.16253e-05	-0.000167664	-0.000154692	-8.29199e-05	9.52453e-05	0.00016002	0.000141105	7.87855e-05	0.000112273	0.000125318	9.91261e-05	1.33059e-05	-7.8294e-05	-0.000119218	-0.000188201	-0.000272151	-0.000285557	-0.000273485	-0.000191531	-0.000248554	-0.000327759	-0.000359518	-0.00041538	-0.000444033	-0.000393485	-0.000360563	-0.000344351	-0.000288245	-0.000274083	-0.000301561
	511.801	-8.43382e-05	-2.28161e-05	3.76378e-05	0.000120921	9.64573e-05	-1.73935e-05	-0.000141316	-0.00022165	-0.000229182	-0.000207767	-0.000144527	-6.9148e-05	4.03454e-05	0.00018794	0.000219256	8.61755e-05	4.62895e-05	3.28814e-05	-1.78229e-05	-9.22336e-05	-9.05072e-05	-6.50507e-05	0.000112148	0.000170661	0.000185644	9.90055e-05	0.000135286	0.000134521	0.000103456	5.84447e-05	-6.88835e-05	-4.11319e-05	-7.92142e-05	-0.000148276	-0.000172756	-0.000237924	-0.00012965	-0.000207554	-0.000294217	-0.000326306	-0.000362845	-0.000394246	-0.000365173	-0.000353347	-0.000359945	-0.000244511	-0.000225873	-0.00026775
	510.609	-6.85276e-05	2.94683e-07	7.48644e-05	0.000152646	0.000118355	-8.09882e-06	-0.000143603	-0.00021369	-0.000245556	-0.000235065	-0.000158443	-6.03609e-05	0.000103377	0.0001917	0.000195733	0.000114133	6.56286e-05	2.51858e-05	1.45398e-06	-4.2061e-05	-4.91444e-05	-3.14444e-05	0.000110874	0.000157404	0.00020084	0.00014945	0.000157709	0.000131546	0.000101173	7.60176e-05	-7.09149e-05	4.848e-05	4.91331e-05	7.98066e-06	-5.5351e-05	-0.000187952	-0.000159106	-0.000179114	-0.000254065	-0.000279116	-0.000298127	-0.000316293	-0.000317322	-0.000335542	-0.000340111	-0.000197786	-0.000186169	-0.00021841
[truncated: 18 more rows]
[truncated: 368 more columns]

## Sheet: Fig. 2b
	First column: Wavelength (nm)
[truncated: 669 more rows]
[truncated: 367 more columns]

## Sheet: Fig. 2c
	First column: Wavelength (nm)
[truncated: 669 more rows]
[truncated: 367 more columns]

## Sheet: Fig. 2d-h
Fig. 2d										Fig. 2e													Fig. 2f							Fig. 2g									Fig. 2e
[truncated: 1,002 more rows]
[truncated: 1 more columns]

[truncated: 25 more sheets: Fig. 3a-f, Fig. 4g-j, Fig. 4k, Supplementary Fig. 1, Supplementary Fig. 2, Supplementary Fig. 3, Supplementary Fig. 4, Supplementary Fig. 5, Supplementary Fig. 6, Supplementary Table 2, Supplementary Fig. 7,  Suppl. Fig. 8 L8-BO,  Suppl. Fig. 8 L8-BO T9SBO-F, Suppl. Fig. 8 T9SBO-F, Suppl. Fig. 9 PM6 L8-BO, Suppl. Fig. 9 PM6 L8-BO T9SBO-F, Suppl. Fig. 9 PM6 T9SBO-F, Supplementary Fig. 9 spectra, Supplementary Fig. 10, Supplementary Fig. 11 …]
